# Supplementary material for: Methyl 5-methyl-1-(1H-pyrazol-3-yl)-1H-1,2,3-triazole-4-carboxyl­ate
Source: Acta Crystallogr Sect E Struct Rep Online. 2014 Jun 7;70(Pt 7):o755. doi: 10.1107/S1600536814012380 (PMC4120607; doi:10.1107/S1600536814012380)
Supplement: Supplementary file 1 [file e-70-0o755-sup1.cif]

##############################################################################
#                                                                            #
# This CIF contains the data in a paper accepted for publication in          #
# Acta Crystallographica Section E. It conforms to the requirements of       #
# Notes for Authors for Acta Crystallographica Section E, and has been       #
# peer reviewed under the auspices of the IUCr Commission on Journals.       #
#                                                                            #
# Full details of the Crystallographic Information File format               #
# are given in the paper "The Crystallographic Information File (CIF):       #
# a New Standard Archive File for Crystallography" by S. R. Hall, F. H.      #
# Allen and I. D. Brown [Acta Cryst. (1991), A47, 655-685].                  #
#                                                                            #
# The current version of the core CIF dictionary is obtainable from          #
# ftp://ftp.iucr.org/pub/cif_core.dic.                                       #
#                                                                            #
# Software is freely available for graphical display of the structure(s)     #
# in this CIF. For information consult the CIF software page                 #
# http://www.iucr.org/resources/cif/software.                                #
#                                                                            #
# This file may be used for bona fide research purposes within the           #
# scientific community so long as proper attribution is given to the journal # 
# article from which it was obtained.                                        #
#                                                                            #
##############################################################################
data_I
_audit_creation_method     SHELXL-97
_database_code_depnum_ccdc_archive     'CCDC 1005571'
_chemical_name_systematic
;
Methyl
5-methyl-1-(1<i>H</i>-pyrazol-3-yl)-1<i>H</i>-1,2,3-triazole-4-carboxylate
;
_chemical_name_common     ?
_chemical_formula_moiety     'C8 H9 N5 O2'
_chemical_formula_sum     'C8 H9 N5 O2'
_chemical_formula_iupac     'C8 H9 N5 O2'
_chemical_formula_weight     207.20
_chemical_melting_point     ?
_symmetry_cell_setting     monoclinic
_symmetry_space_group_name_H-M     'P 21/c'
_symmetry_space_group_name_hall     '-P 2ybc'
loop_
    _symmetry_equiv_pos_as_xyz
    'x, y, z'
    '-x, y+1/2, -z+1/2'
    '-x, -y, -z'
    'x, -y-1/2, z-1/2'
_cell_length_a     15.4576(6)
_cell_length_b     16.0945(9)
_cell_length_c     7.5348(3)
_cell_angle_alpha     90.00
_cell_angle_beta     90.079(4)
_cell_angle_gamma     90.00
_cell_volume     1874.52(15)
_cell_formula_units_Z     8
_cell_measurement_reflns_used     1802
_cell_measurement_theta_min     3.2
_cell_measurement_theta_max     28.8
_cell_measurement_temperature     293(2)
_cell_special_details     ?
_exptl_crystal_description     needle
_exptl_crystal_colour     colorless
_exptl_crystal_size_max     0.15
_exptl_crystal_size_mid     0.12
_exptl_crystal_size_min     0.10
_exptl_crystal_density_diffrn     1.468
_exptl_crystal_density_meas     ?
_exptl_crystal_density_method     'not measured'
_exptl_crystal_F_000     864
_exptl_absorpt_coefficient_mu     0.111
_exptl_absorpt_correction_type     none
_exptl_absorpt_process_details     ?
_exptl_absorpt_correction_T_min     ?
_exptl_absorpt_correction_T_max     ?
_exptl_special_details     ?
_diffrn_ambient_temperature     293(2)
_diffrn_radiation_type     MoK\a
_diffrn_radiation_wavelength     0.71073
_diffrn_radiation_source     'fine-focus sealed tube'
_diffrn_radiation_monochromator     graphite
_diffrn_measurement_device_type     'Bruker MWPC area-detector'
_diffrn_measurement_method     'phi and omega scans'
_diffrn_detector_area_resol_mean     0
_diffrn_reflns_number     5457
_diffrn_reflns_av_R_equivalents     0.0136
_diffrn_reflns_av_sigmaI/netI     0.0274
_diffrn_reflns_theta_min     2.92
_diffrn_reflns_theta_max     25.20
_diffrn_reflns_theta_full     25.20
_diffrn_measured_fraction_theta_max     0.962
_diffrn_measured_fraction_theta_full     0.962
_diffrn_reflns_limit_h_min     -18
_diffrn_reflns_limit_h_max     18
_diffrn_reflns_limit_k_min     -13
_diffrn_reflns_limit_k_max     19
_diffrn_reflns_limit_l_min     -9
_diffrn_reflns_limit_l_max     8
_diffrn_standards_number     0
_diffrn_standards_interval_count     0
_diffrn_standards_interval_time     0
_diffrn_standards_decay_%     0
_refine_special_details
;
Refinement of <i>F</i>^2^ against ALL reflections. The weighted <i>R</i>-factor
<i>wR</i> and goodness of fit <i>S</i> are based on <i>F</i>^2^, conventional
<i>R</i>-factors <i>R</i> are based on <i>F</i>, with <i>F</i> set to zero for
negative <i>F</i>^2^. The threshold expression of <i>F</i>^2^ >
\s(<i>F</i>^2^) is used only for calculating <i>R</i>-factors(gt) <i>etc</i>.
and is not relevant to the choice of reflections for refinement.
<i>R</i>-factors based on <i>F</i>^2^ are statistically about twice as large
as those based on <i>F</i>, and <i>R</i>- factors based on ALL data will be
even larger.
;
_reflns_number_total     3247
_reflns_number_gt     2312
_reflns_threshold_expression     I>2sigma(I)
_refine_ls_structure_factor_coef     Fsqd
_refine_ls_matrix_type     full
_refine_ls_R_factor_all     0.0784
_refine_ls_R_factor_gt     0.0527
_refine_ls_wR_factor_gt     0.1411
_refine_ls_wR_factor_ref     0.1532
_refine_ls_goodness_of_fit_ref     1.078
_refine_ls_restrained_S_all     1.078
_refine_ls_number_reflns     3247
_refine_ls_number_parameters     275
_refine_ls_number_restraints     0
_refine_ls_hydrogen_treatment     constr
_refine_ls_weighting_scheme     calc
_refine_ls_weighting_details
         'calc w=1/[\s^2^(Fo^2^)+(0.0605P)^2^+0.7600P] where P=(Fo^2^+2Fc^2^)/3'
_atom_sites_solution_hydrogens     geom
_atom_sites_solution_primary     direct
_atom_sites_solution_secondary     difmap
_refine_ls_shift/su_max     0.001
_refine_ls_shift/su_mean     0.000
_refine_diff_density_max     0.190
_refine_diff_density_min     -0.211
_refine_ls_extinction_method     none
_refine_ls_extinction_coef     ?
_refine_ls_abs_structure_details     ?
_refine_ls_abs_structure_Flack     ?
loop_
    _atom_type_symbol
    _atom_type_description
    _atom_type_scat_dispersion_real
    _atom_type_scat_dispersion_imag
    _atom_type_scat_source
    'C' 'C' 0.0033 0.0016
                         'International Tables Vol C Tables 4.2.6.8 and 6.1.1.4'
    'H' 'H' 0.0000 0.0000
                         'International Tables Vol C Tables 4.2.6.8 and 6.1.1.4'
    'N' 'N' 0.0061 0.0033
                         'International Tables Vol C Tables 4.2.6.8 and 6.1.1.4'
    'O' 'O' 0.0106 0.0060
                         'International Tables Vol C Tables 4.2.6.8 and 6.1.1.4'
_computing_data_collection     '<i>FRAMBO</i> (Bruker, 2004)'
_computing_cell_refinement     'SAINT (Bruker, 2004)'
_computing_data_reduction     'SAINT (Bruker, 2004)'
_computing_structure_solution     'SHELXTL (Sheldrick, 2008)'
_computing_structure_refinement     'SHELXTL (Sheldrick, 2008)'
_computing_molecular_graphics     'SHELXTL (Sheldrick, 2008)'
_computing_publication_material     'SHELXTL (Sheldrick, 2008)'
loop_
    _atom_site_type_symbol
    _atom_site_label
    _atom_site_fract_x
    _atom_site_fract_y
    _atom_site_fract_z
    _atom_site_U_iso_or_equiv
    _atom_site_adp_type
    _atom_site_calc_flag
    _atom_site_refinement_flags
    _atom_site_occupancy
    _atom_site_symmetry_multiplicity
    _atom_site_disorder_assembly
    _atom_site_disorder_group
    N N1 0.02649(13) 0.54949(11) 0.2168(3) 0.0420(5) Uani d . 1 1 . .
    N N2 -0.00324(14) 0.62920(13) 0.2245(3) 0.0541(6) Uani d . 1 1 . .
    N N3 0.05838(14) 0.67707(13) 0.1660(3) 0.0543(6) Uani d . 1 1 . .
    N N4 -0.07242(14) 0.36437(14) 0.3301(3) 0.0537(6) Uani d . 1 1 . .
    H H4N -0.0746 0.3111 0.3380 0.064 Uiso calc R 1 1 . .
    N N5 -0.00456(14) 0.40638(13) 0.2603(3) 0.0530(6) Uani d . 1 1 . .
    N N6 0.46882(13) 0.32571(12) 0.7645(3) 0.0439(5) Uani d . 1 1 . .
    N N7 0.49447(14) 0.24550(13) 0.7423(3) 0.0526(6) Uani d . 1 1 . .
    N N8 0.43181(14) 0.19849(13) 0.7993(3) 0.0497(6) Uani d . 1 1 . .
    N N9 0.57547(15) 0.50986(14) 0.6752(3) 0.0583(6) Uani d . 1 1 . .
    H H9N 0.5810 0.5630 0.6799 0.070 Uiso calc R 1 1 . .
    N N10 0.50816(15) 0.46815(13) 0.7472(3) 0.0573(6) Uani d . 1 1 . .
    O O1 0.21506(14) 0.74272(12) 0.0353(3) 0.0738(7) Uani d . 1 1 . .
    O O2 0.26259(12) 0.61387(11) -0.0124(3) 0.0578(5) Uani d . 1 1 . .
    O O3 0.27863(13) 0.13456(11) 0.9465(3) 0.0632(6) Uani d . 1 1 . .
    O O4 0.22679(11) 0.26408(11) 0.9707(3) 0.0539(5) Uani d . 1 1 . .
    C C1 -0.02877(16) 0.48505(14) 0.2760(3) 0.0418(6) Uani d . 1 1 . .
    C C2 0.12793(16) 0.62903(15) 0.1203(3) 0.0437(6) Uani d . 1 1 . .
    C C3 0.10864(15) 0.54705(14) 0.1526(3) 0.0404(6) Uani d . 1 1 . .
    C C4 -0.13523(18) 0.41433(17) 0.3852(4) 0.0551(7) Uani d . 1 1 . .
    H H4 -0.1872 0.3978 0.4365 0.066 Uiso calc R 1 1 . .
    C C5 0.20503(17) 0.66914(16) 0.0457(4) 0.0480(6) Uani d . 1 1 . .
    C C6 -0.11000(18) 0.49401(16) 0.3534(4) 0.0543(7) Uani d . 1 1 . .
    H H6 -0.1399 0.5428 0.3775 0.065 Uiso calc R 1 1 . .
    C C7 0.15978(18) 0.46989(16) 0.1315(4) 0.0597(8) Uani d . 1 1 . .
    H H7A 0.1607 0.4401 0.2419 0.090 Uiso calc R 1 1 . .
    H H7B 0.2179 0.4837 0.0976 0.090 Uiso calc R 1 1 . .
    H H7C 0.1339 0.4358 0.0414 0.090 Uiso calc R 1 1 . .
    C C8 0.33943(19) 0.64841(19) -0.0931(5) 0.0678(9) Uani d . 1 1 . .
    H H8A 0.3235 0.6797 -0.1966 0.102 Uiso calc R 1 1 . .
    H H8B 0.3778 0.6042 -0.1265 0.102 Uiso calc R 1 1 . .
    H H8C 0.3680 0.6843 -0.0098 0.102 Uiso calc R 1 1 . .
    C C9 0.52627(17) 0.38975(15) 0.7090(3) 0.0450(6) Uani d . 1 1 . .
    C C10 0.36599(16) 0.24783(15) 0.8580(3) 0.0414(6) Uani d . 1 1 . .
    C C11 0.38853(16) 0.32974(14) 0.8365(3) 0.0429(6) Uani d . 1 1 . .
    C C12 0.28750(17) 0.20845(16) 0.9289(3) 0.0449(6) Uani d . 1 1 . .
    C C13 0.6320(2) 0.46024(18) 0.5970(4) 0.0648(8) Uani d . 1 1 . .
    H H13 0.6826 0.4764 0.5399 0.078 Uiso calc R 1 1 . .
    C C14 0.6020(2) 0.38078(18) 0.6156(4) 0.0655(8) Uani d . 1 1 . .
    H H14 0.6271 0.3319 0.5746 0.079 Uiso calc R 1 1 . .
    C C15 0.14627(18) 0.23064(18) 1.0380(4) 0.0608(8) Uani d . 1 1 . .
    H H15A 0.1207 0.1951 0.9500 0.091 Uiso calc R 1 1 . .
    H H15B 0.1074 0.2754 1.0646 0.091 Uiso calc R 1 1 . .
    H H15C 0.1574 0.1992 1.1438 0.091 Uiso calc R 1 1 . .
    C C16 0.3426(2) 0.40823(17) 0.8776(5) 0.0707(9) Uani d . 1 1 . .
    H H16A 0.3720 0.4365 0.9724 0.106 Uiso calc R 1 1 . .
    H H16B 0.2844 0.3960 0.9130 0.106 Uiso calc R 1 1 . .
    H H16C 0.3418 0.4430 0.7742 0.106 Uiso calc R 1 1 . .
loop_
    _atom_site_aniso_label
    _atom_site_aniso_U_11
    _atom_site_aniso_U_22
    _atom_site_aniso_U_33
    _atom_site_aniso_U_12
    _atom_site_aniso_U_13
    _atom_site_aniso_U_23
    N1 0.0437(11) 0.0246(11) 0.0577(13) 0.0050(9) 0.0077(10) -0.0008(9)
    N2 0.0512(13) 0.0265(11) 0.0846(16) 0.0056(10) 0.0190(12) 0.0008(11)
    N3 0.0536(13) 0.0297(12) 0.0797(16) 0.0022(10) 0.0166(12) 0.0000(11)
    N4 0.0569(14) 0.0294(12) 0.0749(15) -0.0065(11) 0.0073(12) 0.0048(11)
    N5 0.0510(12) 0.0304(12) 0.0775(16) -0.0007(10) 0.0115(11) 0.0028(11)
    N6 0.0485(12) 0.0262(11) 0.0569(13) 0.0037(9) 0.0037(10) -0.0012(9)
    N7 0.0490(13) 0.0283(12) 0.0806(16) 0.0044(10) 0.0112(11) -0.0007(11)
    N8 0.0476(12) 0.0287(11) 0.0729(15) 0.0046(10) 0.0064(11) 0.0003(10)
    N9 0.0654(15) 0.0321(12) 0.0774(16) -0.0088(11) 0.0060(13) 0.0001(11)
    N10 0.0628(14) 0.0295(12) 0.0797(16) -0.0052(11) 0.0098(13) -0.0016(11)
    O1 0.0751(14) 0.0326(11) 0.1139(18) -0.0044(10) 0.0299(13) 0.0005(11)
    O2 0.0488(11) 0.0380(11) 0.0865(14) -0.0008(9) 0.0176(10) 0.0030(9)
    O3 0.0636(12) 0.0309(10) 0.0953(15) -0.0041(9) 0.0127(11) 0.0010(10)
    O4 0.0461(10) 0.0376(10) 0.0780(13) 0.0013(8) 0.0139(9) 0.0032(9)
    C1 0.0461(14) 0.0291(13) 0.0502(14) -0.0016(11) 0.0014(11) -0.0004(11)
    C2 0.0452(14) 0.0308(13) 0.0552(15) 0.0034(11) 0.0046(12) -0.0029(11)
    C3 0.0443(13) 0.0293(13) 0.0477(14) 0.0044(11) 0.0051(11) 0.0002(11)
    C4 0.0481(15) 0.0448(16) 0.0724(19) -0.0039(13) 0.0119(14) -0.0014(14)
    C5 0.0517(15) 0.0316(14) 0.0608(16) 0.0005(12) 0.0060(13) -0.0007(12)
    C6 0.0529(15) 0.0351(15) 0.0750(19) 0.0016(13) 0.0137(14) -0.0020(13)
    C7 0.0509(15) 0.0355(15) 0.093(2) 0.0072(13) 0.0223(15) 0.0047(14)
    C8 0.0522(16) 0.0539(19) 0.097(2) -0.0017(15) 0.0252(16) 0.0082(17)
    C9 0.0488(15) 0.0295(14) 0.0569(16) -0.0011(11) 0.0011(12) 0.0016(11)
    C10 0.0449(13) 0.0299(13) 0.0496(15) 0.0036(11) 0.0013(11) -0.0025(11)
    C11 0.0466(14) 0.0277(13) 0.0543(15) 0.0027(11) 0.0050(11) -0.0023(11)
    C12 0.0494(15) 0.0340(14) 0.0511(15) 0.0001(12) -0.0010(12) 0.0000(12)
    C13 0.0654(18) 0.0450(18) 0.084(2) -0.0062(15) 0.0177(16) 0.0031(15)
    C14 0.0701(19) 0.0386(16) 0.088(2) 0.0007(14) 0.0264(17) -0.0005(15)
    C15 0.0483(16) 0.0502(18) 0.084(2) -0.0022(13) 0.0157(15) 0.0002(15)
    C16 0.0689(19) 0.0316(15) 0.112(3) 0.0045(14) 0.0308(18) -0.0092(16)
_geom_special_details
;
 All esds (except the esd in the dihedral angle between two l.s. planes)
 are estimated using the full covariance matrix.  The cell esds are taken
 into account individually in the estimation of esds in distances, angles
 and torsion angles; correlations between esds in cell parameters are only
 used when they are defined by crystal symmetry.  An approximate (isotropic)
 treatment of cell esds is used for estimating esds involving l.s. planes.
;
loop_
    _geom_bond_atom_site_label_1
    _geom_bond_atom_site_label_2
    _geom_bond_site_symmetry_2
    _geom_bond_distance
    _geom_bond_publ_flag
    N1 C3 . 1.360(3) ?
    N1 N2 . 1.364(3) ?
    N1 C1 . 1.416(3) ?
    N2 N3 . 1.302(3) ?
    N3 C2 . 1.369(3) ?
    N4 C4 . 1.328(3) ?
    N4 N5 . 1.355(3) ?
    N4 H4N . 0.8600 ?
    N5 C1 . 1.326(3) ?
    N6 C11 . 1.357(3) ?
    N6 N7 . 1.361(3) ?
    N6 C9 . 1.424(3) ?
    N7 N8 . 1.302(3) ?
    N8 C10 . 1.365(3) ?
    N9 C13 . 1.323(4) ?
    N9 N10 . 1.352(3) ?
    N9 H9N . 0.8600 ?
    N10 C9 . 1.324(3) ?
    O1 C5 . 1.197(3) ?
    O2 C5 . 1.333(3) ?
    O2 C8 . 1.446(3) ?
    O3 C12 . 1.204(3) ?
    O4 C12 . 1.335(3) ?
    O4 C15 . 1.448(3) ?
    C1 C6 . 1.392(4) ?
    C2 C3 . 1.374(3) ?
    C2 C5 . 1.468(4) ?
    C3 C7 . 1.481(3) ?
    C4 C6 . 1.362(4) ?
    C4 H4 . 0.9300 ?
    C6 H6 . 0.9300 ?
    C7 H7A . 0.9600 ?
    C7 H7B . 0.9600 ?
    C7 H7C . 0.9600 ?
    C8 H8A . 0.9600 ?
    C8 H8B . 0.9600 ?
    C8 H8C . 0.9600 ?
    C9 C14 . 1.375(4) ?
    C10 C11 . 1.373(3) ?
    C10 C12 . 1.470(4) ?
    C11 C16 . 1.482(3) ?
    C13 C14 . 1.368(4) ?
    C13 H13 . 0.9300 ?
    C14 H14 . 0.9300 ?
    C15 H15A . 0.9600 ?
    C15 H15B . 0.9600 ?
    C15 H15C . 0.9600 ?
    C16 H16A . 0.9600 ?
    C16 H16B . 0.9600 ?
    C16 H16C . 0.9600 ?
loop_
    _geom_angle_atom_site_label_1
    _geom_angle_atom_site_label_2
    _geom_angle_atom_site_label_3
    _geom_angle_site_symmetry_1
    _geom_angle_site_symmetry_3
    _geom_angle
    _geom_angle_publ_flag
    C3 N1 N2 . . 110.93(19) ?
    C3 N1 C1 . . 130.9(2) ?
    N2 N1 C1 . . 118.16(19) ?
    N3 N2 N1 . . 107.18(19) ?
    N2 N3 C2 . . 109.0(2) ?
    C4 N4 N5 . . 112.7(2) ?
    C4 N4 H4N . . 123.6 ?
    N5 N4 H4N . . 123.6 ?
    C1 N5 N4 . . 102.9(2) ?
    C11 N6 N7 . . 111.2(2) ?
    C11 N6 C9 . . 130.9(2) ?
    N7 N6 C9 . . 118.0(2) ?
    N8 N7 N6 . . 107.08(19) ?
    N7 N8 C10 . . 108.9(2) ?
    C13 N9 N10 . . 112.8(2) ?
    C13 N9 H9N . . 123.6 ?
    N10 N9 H9N . . 123.6 ?
    C9 N10 N9 . . 102.9(2) ?
    C5 O2 C8 . . 115.5(2) ?
    C12 O4 C15 . . 116.0(2) ?
    N5 C1 C6 . . 113.0(2) ?
    N5 C1 N1 . . 120.0(2) ?
    C6 C1 N1 . . 126.9(2) ?
    N3 C2 C3 . . 109.1(2) ?
    N3 C2 C5 . . 119.1(2) ?
    C3 C2 C5 . . 131.8(2) ?
    N1 C3 C2 . . 103.8(2) ?
    N1 C3 C7 . . 124.1(2) ?
    C2 C3 C7 . . 132.1(2) ?
    N4 C4 C6 . . 107.8(2) ?
    N4 C4 H4 . . 126.1 ?
    C6 C4 H4 . . 126.1 ?
    O1 C5 O2 . . 123.5(3) ?
    O1 C5 C2 . . 124.4(2) ?
    O2 C5 C2 . . 112.0(2) ?
    C4 C6 C1 . . 103.6(2) ?
    C4 C6 H6 . . 128.2 ?
    C1 C6 H6 . . 128.2 ?
    C3 C7 H7A . . 109.5 ?
    C3 C7 H7B . . 109.5 ?
    H7A C7 H7B . . 109.5 ?
    C3 C7 H7C . . 109.5 ?
    H7A C7 H7C . . 109.5 ?
    H7B C7 H7C . . 109.5 ?
    O2 C8 H8A . . 109.5 ?
    O2 C8 H8B . . 109.5 ?
    H8A C8 H8B . . 109.5 ?
    O2 C8 H8C . . 109.5 ?
    H8A C8 H8C . . 109.5 ?
    H8B C8 H8C . . 109.5 ?
    N10 C9 C14 . . 113.1(2) ?
    N10 C9 N6 . . 119.6(2) ?
    C14 C9 N6 . . 127.3(2) ?
    N8 C10 C11 . . 109.3(2) ?
    N8 C10 C12 . . 118.9(2) ?
    C11 C10 C12 . . 131.8(2) ?
    N6 C11 C10 . . 103.5(2) ?
    N6 C11 C16 . . 124.3(2) ?
    C10 C11 C16 . . 132.2(2) ?
    O3 C12 O4 . . 123.8(2) ?
    O3 C12 C10 . . 124.1(2) ?
    O4 C12 C10 . . 112.2(2) ?
    N9 C13 C14 . . 107.1(3) ?
    N9 C13 H13 . . 126.4 ?
    C14 C13 H13 . . 126.4 ?
    C13 C14 C9 . . 104.1(3) ?
    C13 C14 H14 . . 128.0 ?
    C9 C14 H14 . . 128.0 ?
    O4 C15 H15A . . 109.5 ?
    O4 C15 H15B . . 109.5 ?
    H15A C15 H15B . . 109.5 ?
    O4 C15 H15C . . 109.5 ?
    H15A C15 H15C . . 109.5 ?
    H15B C15 H15C . . 109.5 ?
    C11 C16 H16A . . 109.5 ?
    C11 C16 H16B . . 109.5 ?
    H16A C16 H16B . . 109.5 ?
    C11 C16 H16C . . 109.5 ?
    H16A C16 H16C . . 109.5 ?
    H16B C16 H16C . . 109.5 ?
loop_
    _geom_hbond_atom_site_label_D
    _geom_hbond_atom_site_label_H
    _geom_hbond_atom_site_label_A
    _geom_hbond_site_symmetry_A
    _geom_hbond_distance_DH
    _geom_hbond_distance_HA
    _geom_hbond_distance_DA
    _geom_hbond_angle_DHA
    N4 H4N N3 2_545 0.86 2.17 3.022(3) 170
    N9 H9N N8 2_656 0.86 2.20 3.044(3) 169
data_New_Global_Publ_Block
_journal_date_recd_electronic     2014-05-23
_journal_date_accepted     2014-05-28
_journal_name_full     'Acta Crystallographica, Section E'
_journal_year     2014
_journal_volume     70
_journal_issue      7
_journal_page_first     o755
_journal_page_last     o755
_journal_paper_category     QO
_journal_paper_doi     10.1107/S1600536814012380
_journal_coeditor_code     XU5793
_publ_contact_author_name     'Chao Feng'
_publ_contact_author_address
;
School of Chemistry and Chemical Engineering, Southeast University,
Nanjing, People's Republic of China
;
_publ_contact_author_email     'fchg042@163.com'
_publ_contact_author_fax     ?
_publ_contact_author_phone     ?
_publ_section_title
;
Methyl
5-methyl-1-(1<i>H</i>-pyrazol-3-yl)-1<i>H</i>-1,2,3-triazole-4-carboxylate
;
loop_
    _publ_author_name
    _publ_author_address
    'Bai, Xiao-Guang'
;
Institute of Medicinal Biotechnology,
Chinese Academy of Medical Sciences and Peking Union Medical College,
Beijing 100050, People's Republic of China
;
    'Feng, Chao'
;
School of Chemistry and Chemical Engineering, Southeast University,
Nanjing 210096, People's Republic of China
;
