# Supplementary material for: Methyl 5-methyl-1-(1H-pyrazol-3-yl)-1H-1,2,3-triazole-4-carboxyl­ate
Source: Acta Crystallogr Sect E Struct Rep Online. 2014 Jun 7;70(Pt 7):o755. doi: 10.1107/S1600536814012380 (PMC4120607; doi:10.1107/S1600536814012380)
Supplement: Supplementary file 2 [file e-70-0o755-Isup2.hkl]

#
# h,k,l, Fc-squared, Fo-squared, sigma(Fo-squared) and status flag
#
data_I
_shelx_title ' I in space group P21/c'
_shelx_refln_list_code          4
_shelx_F_calc_maximum      523.92
_exptl_crystal_F_000       864.00
_reflns_d_resolution_high  0.8346
 
loop_
 _symmetry_equiv_pos_as_xyz
 'x, y, z'
 '-x, y+1/2, -z+1/2'
 '-x, -y, -z'
 'x, -y-1/2, z-1/2'
 
_cell_length_a    15.4576
_cell_length_b    16.0945
_cell_length_c     7.5348
_cell_angle_alpha  90.000
_cell_angle_beta   90.079
_cell_angle_gamma  90.000
 
_shelx_F_squared_multiplier     1.000
 
loop_
 _refln_index_h
 _refln_index_k
 _refln_index_l
 _refln_F_squared_calc
 _refln_F_squared_meas
 _refln_F_squared_sigma
 _refln_observed_status
   3   0   0        8.03       10.35      2.59 o
   4   0   0      525.69      592.29     12.93 o
   5   0   0      112.72      106.04      7.76 o
   6   0   0      779.96      832.83     20.69 o
   7   0   0       21.90      155.19     10.35 o
   8   0   0     5653.34     5708.26     62.07 o
   9   0   0       24.76       51.73      5.17 o
  10   0   0       91.08       90.53      7.76 o
  11   0   0       23.10       20.69      5.17 o
  12   0   0       45.34       62.07      7.76 o
  13   0   0       46.58       56.90      7.76 o
  14   0   0      598.64      545.74     25.86 o
  15   0   0       36.74       38.80      5.17 o
  16   0   0       13.33        7.76      2.59 o
  17   0   0        0.11        5.17      2.59 o
  18   0   0       29.95       36.21      7.76 o
   2   1   0     9385.61     9574.97     36.21 o
   3   1   0      333.72      296.66      4.48 o
   4   1   0     2048.48     2020.40     28.45 o
   5   1   0      164.23      181.20      5.49 o
   6   1   0     3290.02     3328.74     41.38 o
   7   1   0       17.55       20.69      2.59 o
   8   1   0      437.90      408.80     10.97 o
   9   1   0      170.15      169.42      7.32 o
  10   1   0       97.16       82.85      5.49 o
  11   1   0        0.44        0.00      1.83 o
  12   1   0        0.53        0.00      1.49 o
  13   1   0       17.29       14.66      2.11 o
  14   1   0      363.55      321.88     14.91 o
  15   1   0       66.10       59.79      4.48 o
  16   1   0      118.24      115.92     15.52 o
  17   1   0       12.30       13.90      3.31 o
  18   1   0        4.92        1.72      6.47 o
   2   2   0     8747.18     8450.87     24.36 o
   3   2   0     1502.22     1432.05     13.57 o
   4   2   0     2255.45     2136.51     18.26 o
   5   2   0      136.75      161.66      5.49 o
   6   2   0      936.29      965.95     12.18 o
   7   2   0     3126.50     3161.72     37.45 o
   8   2   0      398.01      401.05     12.93 o
   9   2   0       23.05       27.22      3.66 o
  10   2   0       11.15       15.95      2.59 o
  11   2   0      104.99      104.04      5.32 o
  12   2   0      183.08      186.89      7.17 o
  13   2   0      345.47      352.44     14.18 o
  14   2   0      447.34      439.46     11.20 o
  15   2   0       40.52       38.48      3.97 o
  16   2   0        2.60        0.00      3.66 o
  17   2   0        0.73        0.00      3.88 o
  18   2   0       16.12       14.48      5.17 o
   1   3   0     9125.49     9064.78     22.23 o
   2   3   0      261.89      211.59      3.88 o
   3   3   0     6629.96     6656.44     21.65 o
   4   3   0        0.07        0.43      2.56 o
   5   3   0      416.83      366.13      8.21 o
   6   3   0      542.72      706.34     14.08 o
   7   3   0      511.98      663.13     12.91 o
   8   3   0       25.21       25.39      2.31 o
   9   3   0     2308.20     2618.46     29.66 o
  10   3   0        0.62        1.29      1.83 o
  11   3   0      339.30      419.14     12.93 o
  12   3   0       15.44       36.21      4.30 o
  13   3   0        7.52       13.79      2.22 o
  14   3   0        0.93        2.07      1.72 o
  15   3   0       14.36       17.37      3.48 o
  16   3   0        3.05        0.86      2.59 o
  17   3   0       99.78      126.74      9.93 o
  18   3   0        0.60       18.62      4.30 o
   0   4   0        8.45        4.94      2.57 o
   1   4   0      779.45      731.65      7.02 o
   2   4   0        2.78        4.26      1.49 o
   3   4   0    10202.64    10440.10     44.21 o
   4   4   0      118.55      123.10      3.39 o
   5   4   0      521.73      540.95      8.71 o
   6   4   0       47.74       48.31      2.99 o
   7   4   0     1720.49     1785.06     21.52 o
   8   4   0        7.21       92.34     18.11 o
   9   4   0      114.46      133.32      6.65 o
  10   4   0       22.46       25.39      2.31 o
  11   4   0     1033.32     1077.45     33.62 o
  12   4   0       70.02       77.34      9.05 o
  13   4   0       58.16       68.20      6.21 o
  14   4   0       33.74       38.00      5.06 o
  15   4   0     1860.27     1781.99     75.01 o
  16   4   0       22.51       26.90      6.47 o
  17   4   0       55.25       54.32      8.08 o
  18   4   0        0.04        0.00      6.47 o
   1   5   0     2710.47     2496.31     29.87 o
   2   5   0      262.01      266.47      4.63 o
   3   5   0      137.44      124.89      3.88 o
   4   5   0       51.41       63.39      3.66 o
   5   5   0      929.26     1069.15     25.99 o
   6   5   0      124.37      126.34      4.85 o
   7   5   0        5.07        9.24      1.83 o
   8   5   0      181.88      199.16      8.08 o
   9   5   0       49.44       59.49      4.30 o
  10   5   0       16.09       18.68      2.31 o
  11   5   0     1654.99     1753.74     25.82 o
  12   5   0      383.59      383.80     12.91 o
  13   5   0      147.16      158.51      8.61 o
  14   5   0       35.83       38.80      4.30 o
  15   5   0       12.41       10.35      5.17 o
  16   5   0        0.24        1.29      3.88 o
  17   5   0        5.68        1.29      3.66 o
   0   6   0        0.54        8.13      2.59 o
   1   6   0       70.59       75.71      2.59 o
   2   6   0     2569.04     2750.09     17.77 o
   3   6   0      220.95      249.91      6.37 o
   4   6   0      699.48      693.52     13.63 o
   5   6   0      122.17       87.94      7.76 o
   6   6   0     1239.37     1466.51     33.62 o
   7   6   0      106.73      119.75      6.21 o
   8   6   0     2172.36     2340.18     31.04 o
   9   6   0      249.54      294.03     10.52 o
  10   6   0        1.58        0.00      1.83 o
  11   6   0       41.83       44.46      4.30 o
  12   6   0       13.17       31.65      4.30 o
  13   6   0       49.57       47.67      4.30 o
  14   6   0      184.45      176.65      8.98 o
  15   6   0       12.22       18.11      5.17 o
  16   6   0        2.00        0.00      5.17 o
  17   6   0        0.56        6.47      3.66 o
   1   7   0        7.37        9.83      1.29 o
   2   7   0      174.67      177.00      5.97 o
   3   7   0        0.00        0.00      2.59 o
   4   7   0     5143.25     5762.57     62.07 o
   5   7   0      278.33      279.33     15.52 o
   6   7   0     2259.63     2356.24     43.97 o
   7   7   0      201.96      364.69     18.11 o
   8   7   0      298.65      359.51     18.11 o
   9   7   0       92.02       92.20      6.21 o
  10   7   0      131.15      149.06      8.61 o
  11   7   0       46.08       45.95      6.47 o
  12   7   0      137.51      135.53      8.61 o
  13   7   0       38.45       40.88      6.47 o
  14   7   0       24.35       32.87      4.30 o
  15   7   0       13.40        2.59      5.17 o
  16   7   0       87.65       93.11     15.52 o
  17   7   0        0.72        0.00      5.17 o
   0   8   0     6568.87     7265.29     62.07 o
   1   8   0        4.27        2.59      2.59 o
   2   8   0      720.95      752.69     14.63 o
   3   8   0       47.28       54.32      5.17 o
   4   8   0     1081.62     1112.17     28.45 o
   5   8   0        3.09        0.00      2.59 o
   6   8   0       37.17       38.80      5.17 o
   7   8   0        5.16        5.17      2.59 o
   8   8   0     1151.17     1277.70     36.21 o
   9   8   0        6.25        2.59      2.59 o
  10   8   0      137.55      152.60     15.52 o
  11   8   0        3.78        2.59      5.17 o
  12   8   0      120.78      118.98     12.93 o
  13   8   0        2.32        2.59      2.59 o
  14   8   0      113.28      126.74     15.52 o
  15   8   0        6.70       10.35      5.17 o
  16   8   0        0.40       20.69      7.76 o
   1   9   0      111.40      116.39      5.49 o
   2   9   0      225.06      202.04      7.76 o
   3   9   0      866.43     1024.23     25.86 o
   4   9   0      112.56      118.98     10.35 o
   5   9   0       64.19       82.77      7.76 o
   6   9   0       24.23       18.11      5.17 o
   7   9   0       19.54       25.86      5.17 o
   8   9   0      417.66      395.72     20.69 o
   9   9   0       41.91      103.46     12.93 o
  10   9   0       94.48      103.46     12.93 o
  11   9   0       46.78       43.97      7.76 o
  12   9   0       68.28       56.90     10.35 o
  13   9   0       28.66       18.11      5.17 o
  14   9   0       26.36       23.28      7.76 o
  15   9   0        4.12        7.76      7.76 o
  16   9   0        2.84        7.76      5.17 o
   0  10   0      531.72      558.67     20.69 o
   1  10   0       84.48       82.85      5.49 o
   2  10   0      211.90      205.63      9.14 o
   3  10   0      111.77      124.15     10.35 o
   4  10   0        8.12        2.59      2.59 o
   5  10   0        1.02        0.00      2.59 o
   6  10   0      301.83      302.61     18.11 o
   7  10   0     2079.84     2118.29     49.14 o
   8  10   0      264.93      256.06     18.11 o
   9  10   0       48.99       59.49     10.35 o
  10  10   0       14.93       75.01     10.35 o
  11  10   0       53.31       36.21      7.76 o
  12  10   0       42.16       20.69      7.76 o
  13  10   0       10.01        2.59      5.17 o
  14  10   0       17.22        5.17      5.17 o
  15  10   0       36.63       51.73     10.35 o
   1  11   0        0.29        2.59      1.83 o
   2  11   0      227.40      229.78     14.23 o
   3  11   0      162.52      157.77      8.08 o
   4  11   0       33.05       33.62      5.17 o
   5  11   0        4.78        5.17      2.59 o
   6  11   0        0.35        0.00      5.17 o
   7  11   0      307.42      297.44     18.11 o
   8  11   0       52.36       67.25     10.35 o
   9  11   0      800.57      791.45     33.62 o
  10  11   0      324.84      318.13     23.28 o
  11  11   0      228.62      297.44     23.28 o
  12  11   0       72.42       62.07     10.35 o
  13  11   0      169.82      170.70     18.11 o
  14  11   0        7.18        2.59      5.17 o
  15  11   0       15.42       20.69      7.76 o
   0  12   0        2.20        5.17      2.59 o
   1  12   0      129.96      129.53      7.32 o
   2  12   0        1.66        0.00      1.83 o
   3  12   0      213.76      221.04     10.35 o
   4  12   0       29.03       69.83      7.76 o
   5  12   0      403.47      377.62     20.69 o
   6  12   0       62.71       64.66      7.76 o
   7  12   0     1144.36     1125.10     36.21 o
   8  12   0        9.84        7.76      5.17 o
   9  12   0      123.70      222.43     18.11 o
  10  12   0        0.27        0.00      5.17 o
  11  12   0      157.70      152.60     15.52 o
  12  12   0       27.86       51.73     10.35 o
  13  12   0        2.87        2.59      2.59 o
  14  12   0        0.51        0.00      5.17 o
   1  13   0        6.10        3.88      1.83 o
   2  13   0      190.21      168.16      9.14 o
   3  13   0      965.47      879.39     31.04 o
   4  13   0       23.69       18.11      5.17 o
   5  13   0      354.38      318.13     18.11 o
   6  13   0       13.32       10.35      5.17 o
   7  13   0       31.04       23.28      5.17 o
   8  13   0      154.97      162.95     15.52 o
   9  13   0      100.14       82.77     12.93 o
  10  13   0        8.88       25.86     10.35 o
  11  13   0       39.66       41.38     10.35 o
  12  13   0       29.31       25.86      7.76 o
  13  13   0       62.42       85.35     12.93 o
   0  14   0     1347.76     1272.52     36.21 o
   1  14   0      417.35      371.37     14.63 o
   2  14   0      160.10      141.54      9.14 o
   3  14   0      326.88      302.61     18.11 o
   4  14   0      216.43      191.40     15.52 o
   5  14   0       79.44       80.18     10.35 o
   6  14   0      190.61      183.64     15.52 o
   7  14   0      815.16      817.31     33.62 o
   8  14   0      240.82      258.64     20.69 o
   9  14   0       88.83      103.46     12.93 o
  10  14   0        3.50        0.00      5.17 o
  11  14   0        2.65        0.00      2.59 o
  12  14   0        8.56        7.76      5.17 o
   1  15   0      246.22      218.61     20.69 o
   2  15   0        4.84        5.17      2.59 o
   3  15   0       10.18       18.11      5.17 o
   4  15   0        0.18        0.00      2.59 o
   5  15   0      134.84      147.43     12.93 o
   6  15   0        1.14        0.00      2.59 o
   7  15   0       17.87       23.28      7.76 o
   8  15   0       20.61       15.52      5.17 o
   9  15   0       36.79       46.56     10.35 o
  10  15   0        1.14        7.76      5.17 o
  11  15   0        0.39       20.69     10.35 o
   0  16   0      279.90      256.06     18.11 o
   1  16   0        2.98        0.00      5.17 o
   2  16   0       37.26       31.25      4.30 o
   3  16   0        1.23       12.93      5.17 o
   4  16   0        8.42        5.17      2.59 o
   5  16   0        1.73        2.59      2.59 o
   6  16   0      319.53      315.54     20.69 o
   7  16   0        0.26        0.00      5.17 o
   8  16   0        2.42        7.76      5.17 o
   9  16   0        0.71        5.17      5.17 o
  10  16   0       17.90       20.69      7.76 o
   1  17   0       21.44       16.26      5.17 o
   2  17   0      235.57      180.78     25.86 o
   3  17   0        1.41        0.00      5.17 o
   4  17   0       21.86       18.11      5.17 o
   5  17   0       50.03       56.90     10.35 o
   6  17   0        5.33        0.00      5.17 o
   7  17   0        2.44        0.00      2.59 o
   8  17   0        0.02        0.00      2.59 o
   0  18   0       48.89       46.56      7.76 o
   1  18   0        0.96        1.29      1.83 o
   2  18   0        0.01        1.29      1.83 o
   3  18   0        0.66        0.00      5.17 o
   4  18   0        0.27        0.00      5.17 o
   5  18   0       12.75        7.76      5.17 o
   6  18   0      106.84      126.74     15.52 o
   1  19   0       24.81       26.12      5.49 o
   2  19   0        1.64        0.00      5.17 o
   3  19   0       11.29        5.17      5.17 o
 -18   1   1        6.64        3.45      2.31 o
 -17   1   1        0.36        0.00      6.47 o
 -16   1   1      138.42      132.20      7.88 o
 -15   1   1       42.14       41.05      4.80 o
 -14   1   1       68.65       67.30      5.32 o
 -13   1   1       25.53       22.06      3.66 o
 -12   1   1       49.21       42.84      7.76 o
 -11   1   1        4.99        5.17      1.83 o
 -10   1   1      214.04      190.11      9.14 o
  -9   1   1       32.33       33.62      3.66 o
  -8   1   1      530.44      553.50     20.69 o
  -7   1   1      298.00      318.13     15.52 o
  -6   1   1       21.53       18.11      2.59 o
  -5   1   1      827.71      812.14     20.69 o
  -4   1   1     1386.90     1424.45     29.74 o
  -3   1   1      464.57      437.66     15.52 o
  -2   1   1     2624.68     2436.46     18.29 o
  -1   1   1     2401.24     2352.52     31.04 o
   0   1   1       31.10       23.28      2.59 o
   1   1   1       34.18       33.62      1.83 o
   2   1   1      384.48      309.36      3.76 o
   3   1   1      659.35      661.94      7.53 o
   4   1   1     4660.42     4238.83     47.85 o
   5   1   1      272.37      264.75      5.71 o
   6   1   1      936.23     1006.37      9.59 o
   7   1   1      299.85      287.62      5.60 o
   8   1   1       94.32       95.63      3.54 o
   9   1   1      205.35      204.67      4.92 o
  10   1   1       62.94       66.96      3.39 o
  11   1   1        5.87        5.82      1.29 o
  12   1   1       43.71       41.46      3.01 o
  13   1   1        5.86        3.88      1.49 o
  14   1   1       14.42       15.65      2.99 o
  15   1   1        1.17        0.00      3.88 o
  16   1   1       69.72       63.03      6.21 o
  17   1   1       10.39        0.00      3.88 o
  18   1   1       61.41       54.57      9.05 o
 -18   2   1        8.83        2.59      3.66 o
 -17   2   1       42.34       46.56     10.35 o
 -16   2   1       26.83       15.65      2.99 o
 -15   2   1       25.25       18.11      2.99 o
 -14   2   1        7.70        5.17      2.11 o
 -13   2   1      124.53      133.78      7.47 o
 -12   2   1     1208.19     1172.12     20.37 o
 -11   2   1       16.75       12.93      2.11 o
 -10   2   1       76.98       75.36      5.49 o
  -9   2   1       20.54       37.55      3.66 o
  -8   2   1      152.48      157.77     10.35 o
  -7   2   1      415.86      362.10     15.52 o
  -6   2   1     3542.15     3513.78     30.93 o
  -5   2   1      979.23     1038.40     20.41 o
  -4   2   1      303.72      318.54      6.85 o
  -3   2   1     3256.42     3070.95     45.31 o
  -2   2   1     1580.83     1480.99     29.63 o
  -1   2   1     9199.29     9009.38     38.97 o
   0   2   1     4064.94     3932.89     23.15 o
   1   2   1      244.04      237.88      3.04 o
   2   2   1     5653.90     5660.41     29.26 o
   3   2   1     6701.23     6670.41     34.75 o
   4   2   1     1308.06     1272.50     10.17 o
   5   2   1     1666.35     1620.30     18.11 o
   6   2   1       83.35      106.07      3.76 o
   7   2   1      846.85      907.30     12.32 o
   8   2   1     1710.98     1761.08     18.26 o
   9   2   1        2.27        2.59      2.57 o
  10   2   1       48.59       53.29      3.31 o
  11   2   1       31.69       25.82      2.45 o
  12   2   1       16.51       15.59      2.11 o
  13   2   1       11.35       11.48      2.11 o
  14   2   1      646.33      596.50     32.33 o
  15   2   1       42.09       40.13      5.49 o
  16   2   1        2.97        0.00      3.66 o
  17   2   1        6.26        7.76      5.17 o
  18   2   1       12.22       10.35      5.17 o
 -18   3   1        0.06        0.00      3.66 o
 -17   3   1        1.14        0.86      2.59 o
 -16   3   1        4.35        5.82      2.11 o
 -15   3   1        0.44        0.00      1.72 o
 -14   3   1       97.27       88.01      7.32 o
 -13   3   1      435.70      451.84     19.40 o
 -12   3   1       18.66       26.12      3.66 o
 -11   3   1       20.60       27.22      3.66 o
 -10   3   1       97.17      106.30      7.32 o
  -9   3   1      288.14      284.53     10.97 o
  -8   3   1      533.41      611.00     15.46 o
  -7   3   1     2083.85     2162.71     27.25 o
  -6   3   1       39.87       51.73      5.17 o
  -5   3   1     1800.05     1720.56     31.04 o
  -4   3   1      117.02      108.69      5.49 o
  -3   3   1      130.52       68.21      2.61 o
  -2   3   1      842.96      841.89     18.29 o
  -1   3   1      611.95      500.73      4.66 o
   0   3   1     1800.05     1655.96      8.58 o
   1   3   1       72.89       73.23      1.64 o
   2   3   1     1349.21     1285.54     14.63 o
   3   3   1     1118.02     1053.97     14.63 o
   4   3   1      846.31      904.84     12.29 o
   5   3   1      192.19      166.15      5.17 o
   6   3   1       32.91       36.27      2.11 o
   7   3   1      616.35      636.63     13.32 o
   8   3   1       11.04       13.90      1.49 o
   9   3   1      897.44      959.57     15.64 o
  10   3   1      259.88      272.29      8.98 o
  11   3   1      102.50      105.43      6.47 o
  12   3   1      107.53      120.89      5.60 o
  13   3   1       39.10       41.76      4.97 o
  14   3   1        3.43        1.29      1.83 o
  15   3   1       93.25      103.56     14.23 o
  16   3   1       65.63       49.63      6.21 o
  17   3   1        2.16        0.00      5.17 o
  18   3   1        0.11        5.17      5.17 o
 -18   4   1        2.18       10.35      3.66 o
 -17   4   1        8.91        1.29      1.83 o
 -16   4   1        0.04        1.55      2.19 o
 -15   4   1       37.45       24.13      3.76 o
 -14   4   1       11.50       25.09      3.76 o
 -13   4   1     1227.86     1285.09     26.71 o
 -12   4   1       22.40       19.48      3.66 o
 -11   4   1       19.95       12.34      2.31 o
 -10   4   1        7.14        8.62      2.31 o
  -9   4   1      144.09      124.20      7.32 o
  -8   4   1        6.55        8.13      2.59 o
  -7   4   1      107.28      138.39      7.32 o
  -6   4   1       15.67       18.47      2.59 o
  -5   4   1     4182.25     4244.01     27.26 o
  -4   4   1        2.13        3.42      1.49 o
  -3   4   1      446.71      437.39      6.47 o
  -2   4   1        4.78       10.48      1.31 o
  -1   4   1      626.23      552.53      5.05 o
   0   4   1       24.19       24.82      1.71 o
   1   4   1    11687.88    11858.08     53.61 o
   2   4   1        1.07        0.86     14.93 o
   3   4   1      365.71      297.64      9.14 o
   4   4   1        9.54        6.90      1.49 o
   5   4   1       16.07       12.93      1.83 o
   6   4   1        0.20        0.00      1.82 o
   7   4   1     1002.36     1011.65     17.15 o
   8   4   1       51.13       56.90      7.76 o
   9   4   1       32.04       28.45      2.31 o
  10   4   1       33.16       48.38      4.30 o
  11   4   1       14.82       12.71      3.88 o
  12   4   1       23.79       26.15      2.45 o
  13   4   1       29.60       28.21      2.45 o
  14   4   1       42.79       46.56      6.21 o
  15   4   1      398.02      389.64     20.69 o
  16   4   1        7.39       11.64      3.88 o
  17   4   1       14.27       15.52      7.76 o
 -17   5   1       60.00       49.69      7.32 o
 -16   5   1       13.22       13.29      2.35 o
 -15   5   1       96.98      102.70     12.93 o
 -14   5   1        0.43        3.45      5.17 o
 -13   5   1        5.30        0.00      1.83 o
 -12   5   1        5.86        7.76      2.31 o
 -11   5   1     1601.96     1599.51     28.58 o
 -10   5   1      385.39      444.14     14.29 o
  -9   5   1      584.14      631.09     16.16 o
  -8   5   1        0.00        0.00      1.83 o
  -7   5   1      520.78      603.00     14.29 o
  -6   5   1       96.48      106.30      5.49 o
  -5   5   1     1185.65     1269.94     19.14 o
  -4   5   1      113.52      143.06      7.76 o
  -3   5   1      318.73      438.13      6.36 o
  -2   5   1       23.98       23.08      1.06 o
  -1   5   1     1431.88     1386.27     13.99 o
   0   5   1      210.23      188.62      3.47 o
   1   5   1       81.98       82.26      2.59 o
   2   5   1      364.83      370.21      6.85 o
   3   5   1     1101.01     1098.92     36.21 o
   4   5   1       52.91       49.69      5.17 o
   5   5   1      494.51      556.29     10.97 o
   6   5   1       47.83       56.90      4.30 o
   7   5   1     1115.86     1168.71     17.22 o
   8   5   1      364.77      370.71     10.52 o
   9   5   1      279.52      302.61     18.11 o
  10   5   1        0.81        0.00      2.59 o
  11   5   1      319.97      349.17     20.69 o
  12   5   1      166.07      178.46     15.52 o
  13   5   1      568.75      589.71     31.04 o
  14   5   1        2.90        0.00      5.17 o
  15   5   1       10.02       10.35      5.17 o
  16   5   1        0.08        0.00      2.31 o
  17   5   1       27.62       28.45      7.76 o
 -17   6   1       12.22       11.38      4.30 o
 -16   6   1        0.13        0.00      1.83 o
 -15   6   1       14.61       17.16      4.30 o
 -14   6   1       30.05       21.55      4.30 o
 -13   6   1        4.61        2.59      2.31 o
 -12   6   1       15.10       19.48      3.66 o
 -11   6   1       25.95       23.57      3.66 o
 -10   6   1       59.93       69.71     11.64 o
  -9   6   1       81.10       71.71      6.47 o
  -8   6   1       57.13       68.76      5.49 o
  -7   6   1     3190.57     3534.26     67.25 o
  -6   6   1       33.19       33.62      6.47 o
  -5   6   1      962.09      995.98     17.30 o
  -4   6   1      350.17      305.29      9.14 o
  -3   6   1     1038.54      959.24     14.10 o
  -2   6   1      107.47       96.68      3.31 o
  -1   6   1     2564.47     2607.86     45.29 o
   0   6   1       11.74       12.66      1.29 o
   1   6   1        4.87        6.40      1.82 o
   2   6   1       93.10       96.03      4.30 o
   3   6   1     3106.21     3238.49     26.71 o
   4   6   1        0.05        0.00      2.56 o
   5   6   1      573.58      554.43     12.41 o
   6   6   1       14.29        8.13      2.59 o
   7   6   1      655.15      684.01     27.16 o
   8   6   1       21.02       28.45      5.17 o
   9   6   1      941.19      969.91     33.62 o
  10   6   1       40.79       25.86      5.17 o
  11   6   1       30.89       36.21      7.76 o
  12   6   1       59.31       56.90     10.35 o
  13   6   1        4.54        0.00      5.17 o
  14   6   1        0.12        0.00      7.76 o
  15   6   1        2.28        5.17      5.17 o
  16   6   1        6.22        7.76      3.66 o
  17   6   1        4.77        2.59      2.59 o
 -17   7   1        2.94        0.00      5.17 o
 -16   7   1       24.35       18.11      7.76 o
 -15   7   1       43.46       45.65      6.21 o
 -14   7   1        1.08        1.72      2.59 o
 -13   7   1       25.76       21.01      3.66 o
 -12   7   1      112.84       90.15      9.05 o
 -11   7   1       71.35       71.63      6.21 o
 -10   7   1      101.84      105.54      8.08 o
  -9   7   1        9.67        9.24      1.83 o
  -8   7   1      102.09      117.33      6.21 o
  -7   7   1       70.73       85.43      5.49 o
  -6   7   1      331.78      322.76      9.93 o
  -5   7   1      615.55      624.06     13.63 o
  -4   7   1     1907.39     1950.82     22.81 o
  -3   7   1     1120.65     1197.52     25.86 o
  -2   7   1      151.96      175.74      5.32 o
  -1   7   1        0.05        1.23      1.82 o
   0   7   1       48.92       59.71      2.99 o
   1   7   1       17.29       13.90      1.49 o
   2   7   1       57.37       62.96      2.99 o
   3   7   1      216.71      234.98      8.08 o
   4   7   1       96.75      125.09      6.21 o
   5   7   1      406.07      444.87     18.11 o
   6   7   1     1321.56     1368.22     33.62 o
   7   7   1      592.30      566.43     23.28 o
   8   7   1        4.24        2.59      2.59 o
   9   7   1       11.28        5.17      2.59 o
  10   7   1       68.77       69.83     10.35 o
  11   7   1       26.19       23.28      5.17 o
  12   7   1       47.85       36.21      7.76 o
  13   7   1       34.74       38.80      7.76 o
  14   7   1       91.13       87.94     12.93 o
  15   7   1       22.19       12.93      5.17 o
  16   7   1        1.51        7.76      5.17 o
  17   7   1       10.16       10.35      5.17 o
 -16   8   1       87.41      103.46     15.52 o
 -15   8   1        0.01        0.00      2.31 o
 -14   8   1      172.23      157.77     10.52 o
 -13   8   1        0.23        0.00      3.88 o
 -12   8   1       46.35       56.90      6.21 o
 -11   8   1        1.74        0.00      1.83 o
 -10   8   1        0.47        1.29      1.83 o
  -9   8   1        6.16        5.17      1.83 o
  -8   8   1     1995.44     1956.05     28.58 o
  -7   8   1        0.36        2.59      2.59 o
  -6   8   1       25.83       30.25      3.88 o
  -5   8   1        0.21        0.00      2.59 o
  -4   8   1      338.00      263.82     12.93 o
  -3   8   1        1.11        5.17      2.59 o
  -2   8   1     1415.72     1481.11     34.92 o
  -1   8   1       24.58       26.09      1.72 o
   0   8   1     1411.93     1551.43     15.76 o
   1   8   1        8.39        8.79      1.49 o
   2   8   1     1891.13     2063.42     21.21 o
   3   8   1        4.21        2.59      1.83 o
   4   8   1      511.09      519.87     20.69 o
   5   8   1       22.70       20.69      5.17 o
   6   8   1      234.19      186.22     12.93 o
   7   8   1       94.17       93.11     10.35 o
   8   8   1       18.30       15.52      5.17 o
   9   8   1        8.21        2.59      2.59 o
  10   8   1     1087.99     1150.96     38.80 o
  11   8   1       22.29       15.52      5.17 o
  12   8   1        9.51        2.59      2.59 o
  13   8   1        2.68        0.00      5.17 o
  14   8   1       13.62        5.17      5.17 o
  15   8   1        2.32        0.00      5.17 o
  16   8   1       64.95       64.66     12.93 o
 -16   9   1       11.44       20.69      7.76 o
 -15   9   1        0.92        3.45      2.31 o
 -14   9   1       31.41       30.58      6.47 o
 -13   9   1        0.53        0.00      1.83 o
 -12   9   1       73.86       89.16     10.35 o
 -11   9   1        3.59        7.76      3.88 o
 -10   9   1      760.01      736.79     18.62 o
  -9   9   1        2.62        1.29      1.83 o
  -8   9   1       22.42       31.04      5.17 o
  -7   9   1      175.86      181.05     12.93 o
  -6   9   1      841.17      827.66     28.45 o
  -5   9   1       23.52       15.52      5.17 o
  -4   9   1      162.18      235.37     12.93 o
  -3   9   1       18.15       19.48      3.66 o
  -2   9   1     5547.56     5891.33     43.78 o
  -1   9   1       27.12       21.01      2.59 o
   0   9   1      608.60      601.71     13.63 o
   1   9   1        3.70        1.29      1.83 o
   2   9   1      590.42      599.30     13.63 o
   3   9   1        6.84       10.35      2.59 o
   4   9   1     3951.08     4021.90     59.49 o
   5   9   1        2.65        5.17      2.59 o
   6   9   1      275.57      312.96     18.11 o
   7   9   1       45.69       46.56      7.76 o
   8   9   1      337.28      367.27     20.69 o
   9   9   1      128.33      139.67     12.93 o
  10   9   1       23.82       15.52      5.17 o
  11   9   1        4.88        0.00      5.17 o
  12   9   1      399.65      406.07     25.86 o
  13   9   1        2.29        0.00      5.17 o
  14   9   1       32.13       46.56     10.35 o
  15   9   1        3.52        0.00      5.17 o
  16   9   1       11.77       10.35      7.76 o
 -15  10   1        1.64        0.00      5.17 o
 -14  10   1      137.32      175.88     18.11 o
 -13  10   1       30.59       33.62      7.76 o
 -12  10   1        2.20        0.00      5.17 o
 -11  10   1        6.75        0.00      5.17 o
 -10  10   1      239.46      196.57     15.52 o
  -9  10   1        9.73        7.76      2.59 o
  -8  10   1      102.11      124.15     12.93 o
  -7  10   1      538.79      512.11     23.28 o
  -6  10   1     2465.63     2431.25     49.14 o
  -5  10   1      188.42      204.33     12.93 o
  -4  10   1        3.26        5.17      2.59 o
  -3  10   1       32.26       34.96      3.66 o
  -2  10   1      105.53      109.99      6.21 o
  -1  10   1      125.02      118.30      6.21 o
   0  10   1      194.15      222.70      9.14 o
   1  10   1      300.44      318.13      9.93 o
   2  10   1       21.36       16.91      1.83 o
   3  10   1      261.62      266.40     15.52 o
   4  10   1      193.17      206.91     12.93 o
   5  10   1        0.24        2.59      2.59 o
   6  10   1      160.67      168.12     12.93 o
   7  10   1        8.20        2.59      2.59 o
   8  10   1     1596.73     1639.80     46.56 o
   9  10   1      627.20      587.12     28.45 o
  10  10   1      104.49      108.63     12.93 o
  11  10   1        8.81        0.00      5.17 o
  12  10   1      131.35      155.19     15.52 o
  13  10   1        7.26        0.00      5.17 o
  14  10   1        0.27        0.00      7.76 o
  15  10   1        9.05        2.59      5.17 o
 -15  11   1       22.71       18.11      7.76 o
 -14  11   1        7.79        7.76      5.17 o
 -13  11   1       48.17       69.83     12.93 o
 -12  11   1       80.33       75.01     12.93 o
 -11  11   1      205.34      181.05     18.11 o
 -10  11   1       51.82       43.97      7.76 o
  -9  11   1     2609.14     2433.83     56.90 o
  -8  11   1      106.41      113.80     12.93 o
  -7  11   1       16.12       12.93      5.17 o
  -6  11   1      166.15      170.70     12.93 o
  -5  11   1       69.36       54.32      7.76 o
  -4  11   1        7.02       10.35      2.59 o
  -3  11   1      210.10      191.54      9.14 o
  -2  11   1       35.81       31.25      3.66 o
  -1  11   1     1024.39     1068.29     20.97 o
   0  11   1        0.48        0.00      1.83 o
   1  11   1       14.34       18.47      3.66 o
   2  11   1        2.47        2.59      1.83 o
   3  11   1      820.98      819.90     28.45 o
   4  11   1        4.89        2.59      2.59 o
   5  11   1      316.15      279.33     18.11 o
   6  11   1       89.85       80.18     10.35 o
   7  11   1       20.23       12.93      5.17 o
   8  11   1       60.60       54.32      7.76 o
   9  11   1        2.53        0.00      5.17 o
  10  11   1        0.44        5.17      5.17 o
  11  11   1     1137.83     1153.55     43.97 o
  12  11   1       28.32       25.86      7.76 o
  13  11   1       98.04       85.35     12.93 o
  14  11   1       30.27       36.21     10.35 o
  15  11   1       17.36       31.04      7.76 o
 -14  12   1        3.16        0.00      5.17 o
 -13  12   1       21.69       28.45      7.76 o
 -12  12   1        0.04        0.00      2.59 o
 -11  12   1       21.02       20.69      7.76 o
 -10  12   1        3.38        5.17      2.59 o
  -9  12   1      101.60      111.22     12.93 o
  -8  12   1        0.05        0.00      5.17 o
  -7  12   1      564.28      473.32     23.28 o
  -6  12   1       30.64       31.04      5.17 o
  -5  12   1     2380.30     2304.51     46.56 o
  -4  12   1        8.76       10.35      2.59 o
  -3  12   1        9.67       10.35      1.83 o
  -2  12   1        0.15        0.00      1.83 o
  -1  12   1      366.32      335.15     11.78 o
   0  12   1        4.26        2.59      2.59 o
   1  12   1     1407.91     1622.72     27.16 o
   2  12   1        0.40        0.00      1.83 o
   3  12   1      245.27      230.19     15.52 o
   4  12   1        0.00        0.00      2.59 o
   5  12   1       29.19       36.21      7.76 o
   6  12   1       73.33       67.25     10.35 o
   7  12   1     1215.73     1174.24     38.80 o
   8  12   1       36.88       38.80      7.76 o
   9  12   1      484.26      468.14     25.86 o
  10  12   1        3.26        2.59      5.17 o
  11  12   1       26.95       28.45      7.76 o
  12  12   1        3.45        0.00      5.17 o
  13  12   1        6.14        5.17      5.17 o
  14  12   1        0.32        2.59      5.17 o
 -13  13   1        3.06        5.17      5.17 o
 -12  13   1        8.24       12.93      5.17 o
 -11  13   1       73.75       75.01     10.35 o
 -10  13   1       11.35       20.69      7.76 o
  -9  13   1        7.68        0.00      2.59 o
  -8  13   1       41.67       31.04      7.76 o
  -7  13   1      520.37      509.53     25.86 o
  -6  13   1       20.30       20.69      5.17 o
  -5  13   1      295.65      284.51     18.11 o
  -4  13   1       20.50       15.52      5.17 o
  -3  13   1      187.71      185.66     11.64 o
  -2  13   1      115.24      102.31      7.32 o
  -1  13   1     1275.28     1072.18     22.81 o
   0  13   1        0.27        1.29      1.83 o
   1  13   1        0.04        0.00      1.83 o
   2  13   1        0.40        1.29      1.83 o
   3  13   1      747.47      620.74     25.86 o
   4  13   1       56.97       56.90      7.76 o
   5  13   1      202.59      214.67     15.52 o
   6  13   1       22.67       18.11      5.17 o
   7  13   1      289.74      276.75     20.69 o
   8  13   1       41.57       33.62      7.76 o
   9  13   1      238.59      232.78     20.69 o
  10  13   1       70.33       62.07     10.35 o
  11  13   1        9.54        5.17      5.17 o
  12  13   1        7.52       10.35      5.17 o
  13  13   1       41.60       41.38     10.35 o
 -12  14   1       17.93        2.59      5.17 o
 -11  14   1        3.45        5.17      5.17 o
 -10  14   1       13.26       18.11      5.17 o
  -9  14   1        3.53        5.17      2.59 o
  -8  14   1      167.26      178.46     15.52 o
  -7  14   1      561.61      512.11     25.86 o
  -6  14   1      804.70      796.62     31.04 o
  -5  14   1       55.38       54.32      7.76 o
  -4  14   1       13.29       10.35      5.17 o
  -3  14   1      227.78      219.17     11.64 o
  -2  14   1      318.46      296.29     12.80 o
  -1  14   1      211.37      175.09      9.93 o
   0  14   1      340.03      340.55     13.63 o
   1  14   1     1559.47     1492.37     69.83 o
   2  14   1      539.71      531.09     23.28 o
   3  14   1       25.35       20.69      5.17 o
   4  14   1      178.84      152.60     15.52 o
   5  14   1      154.93      157.77     15.52 o
   6  14   1        6.00        0.00      5.17 o
   7  14   1       70.80       51.73     10.35 o
   8  14   1      420.65      431.93     25.86 o
   9  14   1      267.11      266.40     20.69 o
  10  14   1       72.40       77.59     12.93 o
  11  14   1       11.25        7.76      5.17 o
  12  14   1       11.44        5.17      5.17 o
 -11  15   1        0.79       12.93      5.17 o
 -10  15   1        5.68        2.59      2.59 o
  -9  15   1        0.87        0.00      2.59 o
  -8  15   1      260.84      305.20     20.69 o
  -7  15   1        0.37        0.00      2.59 o
  -6  15   1       43.74       28.45      5.17 o
  -5  15   1        5.75        5.17      2.59 o
  -4  15   1      489.47      558.67     25.86 o
  -3  15   1        0.26        0.00      2.59 o
  -2  15   1        3.23        5.17      2.59 o
  -1  15   1       16.35       18.47      3.66 o
   0  15   1      735.02      695.13     19.87 o
   1  15   1        7.04        3.45      5.17 o
   2  15   1     1040.62      975.11     23.57 o
   3  15   1        0.00        5.17      5.17 o
   4  15   1        3.05        0.00      5.17 o
   5  15   1       10.98        5.17      5.17 o
   6  15   1      383.56      398.31     25.86 o
   7  15   1       85.25       87.94     12.93 o
   8  15   1        1.89        5.17      5.17 o
   9  15   1        3.85       18.11      7.76 o
  10  15   1      164.79      193.98     20.69 o
  11  15   1        0.01       12.93      7.76 o
 -10  16   1       18.88       23.28      7.76 o
  -9  16   1        2.53        0.00      5.17 o
  -8  16   1        3.40       12.93      5.17 o
  -7  16   1        0.38        5.17      5.17 o
  -6  16   1      155.50      183.64     15.52 o
  -5  16   1        4.64        7.76      5.17 o
  -4  16   1        1.69        0.00      2.59 o
  -3  16   1        2.20        5.17      5.17 o
  -2  16   1        9.86        5.17      2.31 o
  -1  16   1        0.06        0.00      3.66 o
   0  16   1     1739.77     1660.82     32.77 o
   1  16   1        0.46        1.72      2.59 o
   2  16   1     1336.71     1304.19     29.09 o
   3  16   1        3.03       10.35      5.17 o
   4  16   1        5.19        5.17      2.59 o
   5  16   1        0.04        0.00      2.59 o
   6  16   1       20.89       18.11      5.17 o
   7  16   1       10.86       10.35      5.17 o
   8  16   1       59.03       80.18     12.93 o
   9  16   1        0.53       12.93      5.17 o
  10  16   1        0.04        7.76      5.17 o
  -8  17   1        2.42        0.00      2.59 o
  -7  17   1        0.00        0.00      5.17 o
  -6  17   1        3.44        2.59      2.59 o
  -5  17   1        4.11        2.59      2.59 o
  -4  17   1      594.77      625.92     28.45 o
  -3  17   1        7.16        2.59      2.59 o
  -2  17   1       41.42       41.54      5.49 o
  -1  17   1       40.72       24.83      5.17 o
   0  17   1      174.13      157.94     10.97 o
   1  17   1       15.35       16.26      5.17 o
   2  17   1      161.03      137.08     15.52 o
   3  17   1       28.84       25.86      7.76 o
   4  17   1       26.67       31.04      7.76 o
   5  17   1        2.80        0.00      5.17 o
   6  17   1      336.58      367.27     25.86 o
   7  17   1       18.01       20.69      7.76 o
   8  17   1        3.36        0.00      5.17 o
  -6  18   1        0.38        0.00      2.59 o
  -5  18   1      110.70      152.60     15.52 o
  -4  18   1       24.56       25.86      7.76 o
  -3  18   1        1.37        0.00      2.59 o
  -2  18   1        4.23        7.76      3.66 o
  -1  18   1        0.07        5.17      3.66 o
   0  18   1        3.71        5.17      1.83 o
   1  18   1       38.67       61.29     10.35 o
   2  18   1        0.85        0.00      2.59 o
   3  18   1        2.35        2.59      2.59 o
   4  18   1        1.18        5.17      5.17 o
   5  18   1        4.13        7.76      5.17 o
   6  18   1        2.05        0.00      2.59 o
  -2  19   1        0.55        0.00      5.17 o
  -1  19   1        0.25        1.29      6.47 o
   0  19   1        7.41        3.45      2.31 o
   1  19   1        0.13        7.76      5.17 o
   2  19   1        3.98        0.00      2.59 o
 -18   0   2        1.00        0.00      5.17 o
 -17   0   2        6.92        5.17      3.88 o
 -16   0   2       62.00       56.90     10.35 o
 -15   0   2        0.05        0.00      5.17 o
 -14   0   2       16.51        5.17      5.17 o
 -13   0   2       17.53       10.35      5.17 o
 -12   0   2     1107.02     1029.40     36.21 o
 -11   0   2        0.60        0.00      2.59 o
 -10   0   2        0.29        7.76      2.59 o
  -9   0   2        0.36        2.59      2.59 o
  -8   0   2       83.73       75.01      7.76 o
  -7   0   2        0.07        0.00      2.59 o
  -6   0   2     7439.60     7681.70     77.59 o
  -5   0   2        0.02        0.00      2.59 o
  -4   0   2      994.18      915.60     23.28 o
  -3   0   2       93.73      100.87      7.76 o
  -2   0   2      387.70      393.14     12.93 o
  -1   0   2       94.07       97.01      3.66 o
   0   0   2     5237.64     5356.59     51.23 o
   1   0   2     1399.00     1351.07      8.96 o
   2   0   2   274492.78   258067.14    553.50 o
   3   0   2     1370.62     1423.34     15.05 o
   4   0   2     2876.50     2839.90     33.62 o
   5   0   2       47.46       49.14      5.17 o
   6   0   2     1403.33     1285.46     25.86 o
   7   0   2      220.45      209.50      6.21 o
   8   0   2       39.67       51.73      3.66 o
   9   0   2       11.34        6.47      1.83 o
  10   0   2     1328.52     1257.83     24.57 o
  11   0   2       23.25       21.92      1.72 o
  12   0   2       77.01       64.66      4.30 o
  13   0   2        2.41        0.00      2.59 o
  14   0   2       85.07       67.25     10.35 o
  15   0   2      110.05      103.46     12.93 o
  16   0   2      118.17      106.04     12.93 o
  17   0   2       23.65       18.11      7.76 o
  18   0   2        1.36        0.00      5.17 o
 -18   1   2       73.63       90.60      9.14 o
 -17   1   2        0.22        0.00      1.49 o
 -16   1   2        5.11        2.59      1.83 o
 -15   1   2       26.29       21.01      3.76 o
 -14   1   2      464.54      451.88     19.14 o
 -13   1   2       14.80        6.04      2.31 o
 -12   1   2      791.17      697.05     21.95 o
 -11   1   2        2.56        2.59      2.59 o
 -10   1   2       18.94       33.66      9.05 o
  -9   1   2       35.91       26.90      5.17 o
  -8   1   2      287.03      244.59     10.97 o
  -7   1   2      112.83      126.74     10.35 o
  -6   1   2     1744.34     1807.92     38.80 o
  -5   1   2        0.21        0.00      2.59 o
  -4   1   2     4098.53     4089.15     49.14 o
  -3   1   2      100.92      106.04      7.76 o
  -2   1   2     1900.50     1917.33     38.80 o
  -1   1   2      883.21      810.92     10.04 o
   0   1   2    13648.53    13632.15     41.29 o
   1   1   2     1398.77     1390.63      6.29 o
   2   1   2     3048.13     2960.31      9.61 o
   3   1   2      512.01      538.98      5.26 o
   4   1   2     2542.39     2596.51     25.67 o
   5   1   2        0.03        0.00      2.57 o
   6   1   2      355.36      348.75      7.42 o
   7   1   2        8.50       15.81      1.49 o
   8   1   2      400.34      368.97      7.77 o
   9   1   2        1.82        3.69      1.82 o
  10   1   2        4.31        1.72      1.49 o
  11   1   2       25.01       25.84      1.64 o
  12   1   2       50.98       53.89      2.13 o
  13   1   2        9.52        7.76      1.83 o
  14   1   2       22.57       23.31      3.76 o
  15   1   2       18.33       23.70      6.47 o
  16   1   2       62.82       55.88      7.32 o
  17   1   2       29.19       33.82      5.49 o
  18   1   2       12.91       15.52      5.49 o
 -17   2   2        7.78        7.11      5.03 o
 -16   2   2       62.88       65.89      5.97 o
 -15   2   2       10.28        5.17      1.83 o
 -14   2   2       24.09       16.55      2.99 o
 -13   2   2       22.65       21.21      3.31 o
 -12   2   2      330.18      337.17     11.97 o
 -11   2   2      883.20      863.90     23.78 o
 -10   2   2       32.49       28.45      5.17 o
  -9   2   2       97.16      100.87     10.35 o
  -8   2   2       10.43       28.45      5.17 o
  -7   2   2      279.40      318.13     15.52 o
  -6   2   2      867.80      799.21     25.86 o
  -5   2   2     3229.69     3103.72     46.56 o
  -4   2   2      687.46      680.23     20.69 o
  -3   2   2      262.76      313.30     10.35 o
  -2   2   2     3356.24     3303.34     37.33 o
  -1   2   2     1228.41     1206.13     10.35 o
   0   2   2     7436.90     7362.42     24.97 o
   1   2   2    10678.16    10856.98     75.66 o
   2   2   2       43.37       55.78      1.56 o
   3   2   2       35.16       38.80      2.31 o
   4   2   2     1957.38     2087.11     28.37 o
   5   2   2      282.96      270.70      4.08 o
   6   2   2      233.02      240.26      7.25 o
   7   2   2       41.24       42.72      3.66 o
   8   2   2      198.40      188.81     12.93 o
   9   2   2     1043.32      994.79     17.22 o
  10   2   2      134.03      141.52      7.76 o
  11   2   2        2.79        2.59      1.83 o
  12   2   2        7.57        7.76      3.88 o
  13   2   2        5.14        3.45      2.31 o
  14   2   2       99.92       95.22      5.60 o
  15   2   2       42.05       46.56      6.21 o
  16   2   2      205.38      198.88     14.23 o
  17   2   2       30.65       37.55      7.32 o
 -17   3   2        9.20        6.04      5.17 o
 -16   3   2        0.00        0.00      2.31 o
 -15   3   2      181.24      191.31     11.78 o
 -14   3   2        3.77        1.72      1.49 o
 -13   3   2       14.74       20.69      3.76 o
 -12   3   2       89.81       96.78      6.37 o
 -11   3   2      304.36      347.40     13.63 o
 -10   3   2        1.08        0.00      3.88 o
  -9   3   2      212.24      252.24     10.97 o
  -8   3   2       43.19       47.88      5.49 o
  -7   3   2     3574.49     3986.44     40.11 o
  -6   3   2      396.20      431.95     12.80 o
  -5   3   2      265.62      367.27     10.97 o
  -4   3   2      260.89      232.78     12.93 o
  -3   3   2      812.28      759.45     11.38 o
  -2   3   2      240.54      215.07      6.00 o
  -1   3   2     2420.05     2515.12     29.60 o
   0   3   2        0.12        1.29      1.82 o
   1   3   2     7200.29     7045.75     24.41 o
   2   3   2      848.82      838.40      7.85 o
   3   3   2     2295.22     2329.28     43.54 o
   4   3   2       88.02       89.36      4.54 o
   5   3   2     3484.98     3334.21     68.21 o
   6   3   2       11.58       10.35      1.49 o
   7   3   2        5.14        7.76      1.83 o
   8   3   2      235.10      245.96      8.61 o
   9   3   2      104.55      104.40      6.21 o
  10   3   2       14.22       10.35      2.59 o
  11   3   2      621.96      584.53     25.86 o
  12   3   2        2.70        2.59      3.88 o
  13   3   2      198.45      212.41     10.52 o
  14   3   2        0.15        0.00      2.59 o
  15   3   2        8.52       12.93      5.17 o
  16   3   2       18.21       24.96      5.49 o
  17   3   2       23.77       38.23      6.21 o
 -17   4   2        9.19       11.96      3.43 o
 -16   4   2        0.37        0.00      1.72 o
 -15   4   2      132.28      125.60      8.37 o
 -14   4   2       20.10       18.11      3.66 o
 -13   4   2     3648.48     3401.16     62.07 o
 -12   4   2        5.66       12.93      5.17 o
 -11   4   2       79.70       64.66      7.76 o
 -10   4   2        7.35        5.17      2.59 o
  -9   4   2     1808.99     1818.26     38.80 o
  -8   4   2        0.04        0.00      2.59 o
  -7   4   2       32.63       33.62      5.17 o
  -6   4   2        0.78        0.00      2.59 o
  -5   4   2     1343.23     1329.43     28.45 o
  -4   4   2        1.26        0.00      2.59 o
  -3   4   2      310.88      283.96      8.08 o
  -2   4   2       97.39       92.81      3.73 o
  -1   4   2     5646.03     5484.88     21.75 o
   0   4   2       25.09       27.47      1.16 o
   1   4   2     1229.08     1247.85     10.94 o
   2   4   2       20.53       17.72      1.29 o
   3   4   2      277.04      263.67     11.64 o
   4   4   2       29.44       21.98      5.17 o
   5   4   2     2374.58     2257.96     38.80 o
   6   4   2      266.95      261.81      6.65 o
   7   4   2      220.27      217.69      5.60 o
   8   4   2       58.53       58.19      7.76 o
   9   4   2      588.34      565.16     14.29 o
  10   4   2       17.62       18.11      5.17 o
  11   4   2       49.30       59.49     10.35 o
  12   4   2       48.81       33.62      7.76 o
  13   4   2      152.11      145.65      8.61 o
  14   4   2       44.64       40.62      4.30 o
  15   4   2       65.17       69.83     10.35 o
  16   4   2       14.33       18.11      7.76 o
  17   4   2      450.16      535.39     33.62 o
 -17   5   2        0.02        0.00      2.29 o
 -16   5   2        6.06        5.17      1.72 o
 -15   5   2       25.79       20.28      3.31 o
 -14   5   2        7.35       11.64      3.66 o
 -13   5   2        0.34       11.64      3.66 o
 -12   5   2        2.21        0.00      2.59 o
 -11   5   2       79.83       87.13      7.32 o
 -10   5   2      459.46      471.05     15.46 o
  -9   5   2     3093.64     3277.85     39.03 o
  -8   5   2      127.67      129.53      7.32 o
  -7   5   2       10.32        9.24      1.83 o
  -6   5   2       38.33       45.30      3.66 o
  -5   5   2      268.84      310.39      9.14 o
  -4   5   2      141.38      148.37      6.21 o
  -3   5   2      550.42      679.13     11.78 o
  -2   5   2        9.00       10.35      1.49 o
  -1   5   2      115.70      106.66      3.76 o
   0   5   2       31.91       22.06      1.29 o
   1   5   2     1573.89     1418.03     32.29 o
   2   5   2      312.01      304.07      8.80 o
   3   5   2      122.95      108.78      4.30 o
   4   5   2      127.06      134.49      6.21 o
   5   5   2        3.25        0.00      2.59 o
   6   5   2       11.88       14.27      2.59 o
   7   5   2      189.94      212.09      6.65 o
   8   5   2       24.48       18.11      2.31 o
   9   5   2       21.52       31.04      5.17 o
  10   5   2      165.47      165.53     15.52 o
  11   5   2      155.00      152.60     15.52 o
  12   5   2        2.89        7.76      5.17 o
  13   5   2      339.81      354.34     23.28 o
  14   5   2       84.79       82.77     12.93 o
  15   5   2       98.39      116.39     15.52 o
  16   5   2       57.48       67.25     12.93 o
  17   5   2       10.74       10.35      7.76 o
 -17   6   2        2.85        1.29      2.74 o
 -16   6   2        1.58        6.47      2.74 o
 -15   6   2        0.63        1.29      3.88 o
 -14   6   2       11.93       12.93      3.66 o
 -13   6   2       78.83       85.58      9.05 o
 -12   6   2      117.24       94.57     12.93 o
 -11   6   2       96.91       91.84      7.32 o
 -10   6   2       22.60       17.37      3.88 o
  -9   6   2        6.69       14.23      3.66 o
  -8   6   2       61.14       63.39      5.49 o
  -7   6   2       80.32       85.67      5.49 o
  -6   6   2     3178.87     3464.27     37.50 o
  -5   6   2       62.16       65.98      5.49 o
  -4   6   2      865.07      904.37     19.40 o
  -3   6   2      532.47      523.97     11.78 o
  -2   6   2      916.56      862.35     11.76 o
  -1   6   2        6.97       11.11      1.29 o
   0   6   2     2028.06     2101.55     14.22 o
   1   6   2       97.61       96.32      3.31 o
   2   6   2       36.91       42.31      5.17 o
   3   6   2      360.60      371.92     14.23 o
   4   6   2      557.37      574.24     14.23 o
   5   6   2      207.86      209.50     12.93 o
   6   6   2      130.14      130.14      6.47 o
   7   6   2       23.70       22.81      2.31 o
   8   6   2      576.27      594.61     13.31 o
   9   6   2       37.09       38.04      4.30 o
  10   6   2      532.08      574.19     25.86 o
  11   6   2      116.34       98.28     12.93 o
  12   6   2        8.35        0.00      2.59 o
  13   6   2       12.36        7.76      5.17 o
  14   6   2        5.89        0.00      5.17 o
  15   6   2        4.61        2.59      5.17 o
  16   6   2       90.11       90.53     12.93 o
  17   6   2        0.02        2.59      5.17 o
 -16   7   2        0.00        0.86      2.31 o
 -15   7   2        1.87        1.29      1.83 o
 -14   7   2      303.27      332.18     20.69 o
 -13   7   2        1.91        0.00      1.83 o
 -12   7   2       76.84       68.48      7.76 o
 -11   7   2       11.38       14.23      3.66 o
 -10   7   2      316.94      301.25     12.41 o
  -9   7   2        8.54        5.17      3.88 o
  -8   7   2        7.35       11.76      2.59 o
  -7   7   2       16.10       11.57      5.17 o
  -6   7   2      302.09      335.27     23.28 o
  -5   7   2       80.52       84.08      5.49 o
  -4   7   2     2402.98     2577.63     28.30 o
  -3   7   2      336.78      348.72      9.93 o
  -2   7   2     4428.69     4715.08     23.85 o
  -1   7   2       79.86       85.32      3.31 o
   0   7   2        2.23        5.17      1.82 o
   1   7   2        0.00        2.37      2.56 o
   2   7   2      344.36      326.53     12.93 o
   3   7   2       53.60       47.79      3.88 o
   4   7   2      460.59      493.28     10.97 o
   5   7   2       84.26       80.18      4.30 o
   6   7   2     1676.74     1686.35     38.80 o
   7   7   2      109.83      113.80     10.35 o
   8   7   2      789.88      838.00     31.04 o
   9   7   2      142.72      155.19     12.93 o
  10   7   2       83.62       93.11     10.35 o
  11   7   2       48.65       49.14     10.35 o
  12   7   2      130.93      116.39     12.93 o
  13   7   2       87.61       67.25     10.35 o
  14   7   2       61.25       51.73     10.35 o
  15   7   2       16.80       12.93      5.17 o
  16   7   2        2.17        0.00      5.17 o
 -16   8   2       26.59       45.14     14.23 o
 -15   8   2        0.14        9.05      3.66 o
 -14   8   2        2.97        8.30      7.76 o
 -13   8   2        1.82        2.59      1.83 o
 -12   8   2       95.91       83.09      7.32 o
 -11   8   2        2.21        0.00      2.31 o
 -10   8   2      186.43      177.61      9.93 o
  -9   8   2        0.58        0.00      2.59 o
  -8   8   2      203.33      210.71     10.35 o
  -7   8   2        5.06        9.05      3.66 o
  -6   8   2     1628.65     1599.48     24.64 o
  -5   8   2       19.03       16.10      2.31 o
  -4   8   2       48.07       49.28      3.66 o
  -3   8   2        5.88        5.17      1.83 o
  -2   8   2      674.64      667.67     11.22 o
  -1   8   2       80.71       83.03      3.31 o
   0   8   2      697.62      653.72     15.39 o
   1   8   2       46.34       44.07      2.99 o
   2   8   2     3682.76     3965.00     30.13 o
   3   8   2       54.17       55.14      4.30 o
   4   8   2      125.63      119.75      6.21 o
   5   8   2      153.35      145.14      6.65 o
   6   8   2      231.49      217.26     15.52 o
   7   8   2       77.16       67.25      7.76 o
   8   8   2        0.02        2.59      2.59 o
   9   8   2       33.63       41.38      7.76 o
  10   8   2      292.13      312.96     20.69 o
  11   8   2        8.72        2.59      5.17 o
  12   8   2       29.60       25.86      7.76 o
  13   8   2        3.58        2.59      5.17 o
  14   8   2       35.27       36.21     10.35 o
  15   8   2       14.11       10.35      5.17 o
  16   8   2       45.32       36.21      7.76 o
 -15   9   2        0.77        3.45      2.31 o
 -14   9   2        3.42        3.88      3.66 o
 -13   9   2        0.01        0.86      2.31 o
 -12   9   2       44.57       38.80      5.49 o
 -11   9   2       27.22       32.35      5.17 o
 -10   9   2      176.53      182.13      9.93 o
  -9   9   2      131.39      122.58      8.08 o
  -8   9   2      139.14      143.84      8.08 o
  -7   9   2        7.85        7.02      3.88 o
  -6   9   2      890.95      871.92     19.14 o
  -5   9   2      174.15      188.95      9.14 o
  -4   9   2      218.30      178.46     10.35 o
  -3   9   2       71.34       82.85      5.49 o
  -2   9   2       42.57       43.97      4.30 o
  -1   9   2      615.27      647.04     11.22 o
   0   9   2       10.68        5.17      1.49 o
   1   9   2      131.92      140.16      4.85 o
   2   9   2        8.62        9.24      1.83 o
   3   9   2       71.44       74.09      4.30 o
   4   9   2      202.31      171.95      6.65 o
   5   9   2      344.96      351.83     10.52 o
   6   9   2       68.85       67.25      7.76 o
   7   9   2       53.08       54.32      7.76 o
   8   9   2        6.13       10.35      5.17 o
   9   9   2        5.95        5.17      2.59 o
  10   9   2       36.54       38.80      7.76 o
  11   9   2       19.09        7.76      5.17 o
  12   9   2       30.64       23.28      7.76 o
  13   9   2        6.01        0.00      5.17 o
  14   9   2        5.69       12.93      7.76 o
  15   9   2       12.04        7.76      5.17 o
 -15  10   2       38.44       55.15      6.21 o
 -14  10   2        9.91       16.04      9.05 o
 -13  10   2       73.24       91.34     10.35 o
 -12  10   2       23.38       27.07      4.30 o
 -11  10   2        6.02        6.90      2.59 o
 -10  10   2       16.41        9.48      2.59 o
  -9  10   2      134.20      117.01      8.08 o
  -8  10   2       34.78       31.90      5.17 o
  -7  10   2      149.97      161.91      9.14 o
  -6  10   2      336.79      346.58     18.11 o
  -5  10   2     1997.45     1963.10     41.38 o
  -4  10   2      136.82      126.74     10.35 o
  -3  10   2       11.21        9.24      1.83 o
  -2  10   2       26.32       32.38      3.66 o
  -1  10   2       29.52       38.97      3.66 o
   0  10   2      165.31      175.50      6.37 o
   1  10   2       16.69       13.70      1.72 o
   2  10   2      252.28      267.93      8.61 o
   3  10   2       95.07       95.04      6.21 o
   4  10   2       46.20       49.14      7.76 o
   5  10   2       53.26       56.90      7.76 o
   6  10   2        8.42       12.93      5.17 o
   7  10   2        0.71        0.00      2.59 o
   8  10   2      221.14      199.16     15.52 o
   9  10   2      894.48      988.02     36.21 o
  10  10   2       76.56       72.42     10.35 o
  11  10   2        2.20        0.00      5.17 o
  12  10   2        4.84        7.76      5.17 o
  13  10   2        3.75        2.59      5.17 o
  14  10   2       30.36       28.45      7.76 o
  15  10   2        1.87        0.00      5.17 o
 -14  11   2        0.01        9.05      3.66 o
 -13  11   2       57.47       74.52      8.08 o
 -12  11   2        4.93        2.59      2.59 o
 -11  11   2      414.65      439.69     16.16 o
 -10  11   2       42.36       38.80      7.76 o
  -9  11   2      262.03      232.78     18.11 o
  -8  11   2      574.22      512.11     25.86 o
  -7  11   2     1055.96     1057.85     33.62 o
  -6  11   2        0.85        0.00      2.59 o
  -5  11   2      510.22      535.39     20.69 o
  -4  11   2       20.43       20.69      5.17 o
  -3  11   2       46.50       56.90      4.30 o
  -2  11   2       37.99       37.55      3.66 o
  -1  11   2       48.18       54.32      4.30 o
   0  11   2      187.15      197.28      8.61 o
   1  11   2        3.99        5.17      2.59 o
   2  11   2       23.63       28.45      5.17 o
   3  11   2       13.24       12.93      5.17 o
   4  11   2       73.46       75.01      7.76 o
   5  11   2      188.75      193.98     15.52 o
   6  11   2       23.05       20.69      5.17 o
   7  11   2        4.45        5.17      5.17 o
   8  11   2       10.48       12.93      5.17 o
   9  11   2       41.00       69.83     10.35 o
  10  11   2       88.02       85.35     12.93 o
  11  11   2      311.56      336.24     23.28 o
  12  11   2      102.28      121.56     15.52 o
  13  11   2      106.07      113.80     15.52 o
  14  11   2       36.45       31.04     10.35 o
 -13  12   2        9.64        7.76      5.17 o
 -12  12   2        0.38        0.00      5.17 o
 -11  12   2        0.15        0.00      2.59 o
 -10  12   2        2.33        0.00      2.59 o
  -9  12   2      205.16      193.98     15.52 o
  -8  12   2        0.52        0.00      2.59 o
  -7  12   2       50.53       54.32      7.76 o
  -6  12   2        0.01        0.00      2.59 o
  -5  12   2     1022.13      975.08     31.04 o
  -4  12   2        0.35        5.17      2.59 o
  -3  12   2      561.96      545.32     16.16 o
  -2  12   2        0.50        0.00      2.59 o
  -1  12   2      384.41      409.41     13.63 o
   0  12   2        4.59        3.88      1.83 o
   1  12   2      222.97      211.18      9.93 o
   2  12   2        1.10        2.59      2.59 o
   3  12   2       18.55       12.93      5.17 o
   4  12   2        4.36        0.00      2.59 o
   5  12   2       17.35       15.52      5.17 o
   6  12   2       57.17       46.56      7.76 o
   7  12   2      129.33      131.91     12.93 o
   8  12   2      136.37      152.60     15.52 o
   9  12   2      463.34      439.69     25.86 o
  10  12   2       15.22       23.28      7.76 o
  11  12   2       68.23       95.70     12.93 o
  12  12   2        0.36        0.00      5.17 o
  13  12   2       38.20       46.56     10.35 o
 -13  13   2        6.46        7.76      5.17 o
 -12  13   2        4.70        0.00      5.17 o
 -11  13   2      152.67      175.88     18.11 o
 -10  13   2       21.72       15.52      5.17 o
  -9  13   2       71.36       80.18     10.35 o
  -8  13   2        8.64        2.59      2.59 o
  -7  13   2      271.20      227.61     15.52 o
  -6  13   2       36.78       41.38      7.76 o
  -5  13   2      162.94      168.12     12.93 o
  -4  13   2       44.94       36.21      5.17 o
  -3  13   2      173.33      166.60      9.93 o
  -2  13   2       11.44        4.31      2.59 o
  -1  13   2      906.01      837.55     19.87 o
   0  13   2       56.08       47.85      7.76 o
   1  13   2       28.11       23.57      3.66 o
   2  13   2        5.34        2.59      2.59 o
   3  13   2        4.10        5.17      2.59 o
   4  13   2      210.16      212.09     15.52 o
   5  13   2      507.05      499.18     25.86 o
   6  13   2        7.31        2.59      2.59 o
   7  13   2      278.35      323.30     20.69 o
   8  13   2        0.60        0.00      2.59 o
   9  13   2        0.04        0.00      2.59 o
  10  13   2      142.32      152.60     18.11 o
  11  13   2       12.69       12.93      7.76 o
  12  13   2        7.87        7.76      5.17 o
  13  13   2        7.09        7.76      5.17 o
 -12  14   2        7.91        0.00      2.59 o
 -11  14   2       30.08       18.11      5.17 o
 -10  14   2        4.03        5.17      5.17 o
  -9  14   2        7.50       10.35      5.17 o
  -8  14   2        0.98        0.00      2.59 o
  -7  14   2      141.57      155.19     12.93 o
  -6  14   2      445.38      419.00     20.69 o
  -5  14   2      830.56      804.38     28.45 o
  -4  14   2       75.24       69.83      7.76 o
  -3  14   2       33.79       31.88      4.30 o
  -2  14   2      203.66      190.88      9.93 o
  -1  14   2      339.98      329.04     13.63 o
   0  14   2      132.94      122.02      8.08 o
   1  14   2      252.94      230.50     10.52 o
   2  14   2      859.46      850.94     33.62 o
   3  14   2      341.36      320.72     20.69 o
   4  14   2      107.24      103.46     12.93 o
   5  14   2      122.94      121.56     12.93 o
   6  14   2      109.78      100.87     12.93 o
   7  14   2       45.81       41.38      7.76 o
   8  14   2      195.76      199.16     18.11 o
   9  14   2      362.22      398.31     25.86 o
  10  14   2       61.09       69.83     12.93 o
  11  14   2       23.54       33.62     10.35 o
  12  14   2        4.60        7.76      5.17 o
 -10  15   2       13.69       20.69      7.76 o
  -9  15   2        0.19        0.00      5.17 o
  -8  15   2        4.37        0.00      2.59 o
  -7  15   2       36.07       46.56      7.76 o
  -6  15   2        1.25        0.00      2.59 o
  -5  15   2        6.02        2.59      2.59 o
  -4  15   2        0.23        2.59      2.59 o
  -3  15   2       86.76       90.53     10.35 o
  -2  15   2        2.71        0.86      2.59 o
  -1  15   2        0.11        0.00      2.59 o
   0  15   2        1.74        2.59      2.31 o
   1  15   2      312.74      307.48     13.63 o
   2  15   2        5.78        2.59      2.59 o
   3  15   2       45.99       64.66     10.35 o
   4  15   2        9.66        5.17      5.17 o
   5  15   2       31.04       20.69      5.17 o
   6  15   2        4.67        2.59      2.59 o
   7  15   2      109.22      103.46     12.93 o
   8  15   2        6.28        0.00      2.59 o
   9  15   2       24.73       31.04      7.76 o
  10  15   2       20.45       18.11      7.76 o
  -9  16   2        0.28       10.35      5.17 o
  -8  16   2       49.59       51.73     10.35 o
  -7  16   2        0.00        0.00      2.59 o
  -6  16   2        2.05        2.59      2.59 o
  -5  16   2        0.37        2.59      2.59 o
  -4  16   2      343.29      336.24     20.69 o
  -3  16   2        0.05        0.00      2.59 o
  -2  16   2        9.68       11.05      2.31 o
  -1  16   2        3.36        0.00      2.31 o
   0  16   2       17.49       16.91      3.66 o
   1  16   2        0.09        3.45      5.17 o
   2  16   2      186.88      155.19     15.52 o
   3  16   2        6.07        7.76      5.17 o
   4  16   2       31.20       31.04      7.76 o
   5  16   2        0.49        0.00      5.17 o
   6  16   2        0.15        0.00      5.17 o
   7  16   2        0.19        0.00      5.17 o
   8  16   2      111.83      121.56     15.52 o
   9  16   2        0.00        0.00      5.17 o
  -7  17   2        1.80        0.00      2.59 o
  -6  17   2        0.01        0.00      2.59 o
  -5  17   2        1.50        0.00      2.59 o
  -4  17   2       18.31       23.28      5.17 o
  -3  17   2       32.01       54.32      7.76 o
  -2  17   2       10.18        7.76      3.66 o
  -1  17   2        1.17        0.00      3.88 o
   0  17   2      214.38      173.29     18.11 o
   1  17   2        2.81        2.59      5.17 o
   2  17   2        0.37        0.00      5.17 o
   3  17   2       34.67       41.38     10.35 o
   4  17   2      121.57      116.39     15.52 o
   5  17   2        0.44        0.00      2.59 o
   6  17   2       25.48       12.93      7.76 o
   7  17   2       28.75       31.04      7.76 o
  -2  18   2        2.55       10.35      5.17 o
  -1  18   2        0.41        0.00      2.59 o
   0  18   2       11.80        7.76      5.17 o
   1  18   2        3.10        5.17      5.17 o
   2  18   2       24.68       20.69      7.76 o
   3  18   2        0.05        0.00      5.17 o
   4  18   2        5.98        7.76      5.17 o
   5  18   2        0.68        0.00      5.17 o
 -17   1   3       14.25       12.93      2.99 o
 -16   1   3       21.00       20.85      3.76 o
 -15   1   3        1.19        0.00      3.66 o
 -14   1   3      127.34      108.63      9.14 o
 -13   1   3       91.26       82.77      9.14 o
 -12   1   3       25.72       26.12      5.49 o
 -11   1   3       96.47       98.56      9.14 o
 -10   1   3       63.39       53.05      5.49 o
  -9   1   3        3.16        7.76      2.31 o
  -8   1   3      152.27      141.07      9.14 o
  -7   1   3       47.00       46.56      5.49 o
  -6   1   3      540.50      591.08     28.45 o
  -5   1   3       42.51       43.97      5.17 o
  -4   1   3       86.80      113.80     10.35 o
  -3   1   3      443.71      444.87     18.11 o
  -2   1   3       65.91       79.87      5.17 o
  -1   1   3       99.52       95.30      3.31 o
   0   1   3      374.12      328.16      4.92 o
   1   1   3     1368.50     1386.95      7.63 o
   2   1   3       81.64       65.20      1.83 o
   3   1   3       99.57       89.14      2.31 o
   4   1   3       15.06       21.55      1.29 o
   5   1   3       21.72       19.15      1.87 o
   6   1   3     1191.09     1015.27     17.30 o
   7   1   3       60.60       54.32      3.66 o
   8   1   3      204.30      234.08      9.14 o
   9   1   3       22.91       22.06      3.66 o
  10   1   3       13.55       18.11      3.66 o
  11   1   3       63.49       65.98      5.49 o
  12   1   3        0.66        1.29      1.83 o
  13   1   3        1.15        1.72      2.59 o
  14   1   3        0.40        2.59      1.83 o
  15   1   3        5.23        5.17      3.66 o
  16   1   3        0.30        3.88      3.66 o
  17   1   3        0.12        0.00      3.66 o
 -17   2   3        0.84        0.00      3.25 o
 -16   2   3       17.07       14.23      3.31 o
 -15   2   3       84.72       95.70      7.88 o
 -14   2   3       28.30       20.83      3.31 o
 -13   2   3       33.29       24.83      4.48 o
 -12   2   3       19.82       15.52      3.66 o
 -11   2   3      135.52      126.95      9.14 o
 -10   2   3     1060.29      999.70     25.60 o
  -9   2   3        9.92       10.35      5.17 o
  -8   2   3       68.55       62.07      7.76 o
  -7   2   3        0.01        0.00      2.59 o
  -6   2   3      200.09      232.78     15.52 o
  -5   2   3      879.91      905.25     28.45 o
  -4   2   3     1789.27     1756.19     36.21 o
  -3   2   3      437.63      462.97     18.11 o
  -2   2   3      179.11      194.88      8.32 o
  -1   2   3      774.55      831.65     12.32 o
   0   2   3      516.75      523.30      5.49 o
   1   2   3     2621.69     2706.95     12.18 o
   2   2   3      528.08      522.92      5.52 o
   3   2   3      138.07      149.72      2.62 o
   4   2   3     1289.29     1280.10     32.91 o
   5   2   3     1927.36     1871.93     20.50 o
   6   2   3      203.78      184.94      7.01 o
   7   2   3      212.59      213.92     12.37 o
   8   2   3        0.63        1.23      1.82 o
   9   2   3      236.60      240.54      6.12 o
  10   2   3      316.65      307.66      7.77 o
  11   2   3        9.99        8.02      1.49 o
  12   2   3       16.74       19.48      3.66 o
  13   2   3        9.96       17.37      3.88 o
  14   2   3        0.00        5.17      3.66 o
  15   2   3        2.38        1.29      1.83 o
  16   2   3      194.80      212.90     13.63 o
  17   2   3        5.49        3.45      5.17 o
 -17   3   3        9.81       19.05      4.30 o
 -16   3   3        1.64        0.00      2.31 o
 -15   3   3        0.81       11.21      2.99 o
 -14   3   3       25.52       29.36      4.48 o
 -13   3   3        0.19        1.29      2.74 o
 -12   3   3       25.55       41.64      4.85 o
 -11   3   3      762.48      763.96     22.81 o
 -10   3   3      122.06      150.06     14.23 o
  -9   3   3        0.18        5.17      3.88 o
  -8   3   3       19.11       25.86      3.66 o
  -7   3   3      269.14      248.41     10.97 o
  -6   3   3      554.96      650.38     18.11 o
  -5   3   3      715.34      751.34     17.30 o
  -4   3   3      161.77      169.66      7.32 o
  -3   3   3      864.54      928.53     25.86 o
  -2   3   3      170.38      162.95     10.35 o
  -1   3   3      328.76      333.82      7.47 o
   0   3   3      163.39      163.64      3.22 o
   1   3   3       23.00       42.79      2.59 o
   2   3   3      840.64      798.55     14.48 o
   3   3   3      169.42      147.60      3.78 o
   4   3   3      383.82      374.08      7.17 o
   5   3   3      300.37      306.25      9.39 o
   6   3   3      313.12      321.26      6.62 o
   7   3   3       98.68      109.64      3.15 o
   8   3   3       84.74       75.11      3.04 o
   9   3   3       62.84       68.03      2.34 o
  10   3   3       32.39       31.81      2.22 o
  11   3   3      147.19      149.32      9.31 o
  12   3   3       69.79       94.85      7.32 o
  13   3   3       18.50       12.93      3.66 o
  14   3   3       46.47       46.70      5.49 o
  15   3   3       14.54       15.72      3.66 o
  16   3   3        8.40        9.05      3.88 o
  17   3   3        5.86        7.76      5.17 o
 -17   4   3       46.40       61.93      6.85 o
 -16   4   3        1.31        6.90      2.31 o
 -15   4   3       14.23       14.23      3.66 o
 -14   4   3        0.12        0.00      5.17 o
 -13   4   3       69.37       58.46      6.21 o
 -12   4   3        6.46       10.35      5.17 o
 -11   4   3     1666.64     1603.59     43.97 o
 -10   4   3        0.01        0.00      2.59 o
  -9   4   3        0.23        5.17      5.17 o
  -8   4   3        7.54        7.76      2.59 o
  -7   4   3       71.50       54.32      7.76 o
  -6   4   3       36.69       41.38      5.17 o
  -5   4   3      196.39      186.22     12.93 o
  -4   4   3       29.00       36.21      5.17 o
  -3   4   3     2191.75     2131.22     38.80 o
  -2   4   3        0.06        0.00      2.59 o
  -1   4   3      114.50      146.55      3.76 o
   0   4   3        0.05        0.86      1.49 o
   1   4   3      135.21      137.28      5.49 o
   2   4   3       19.21       19.28      1.55 o
   3   4   3     1270.51     1317.55     28.45 o
   4   4   3        0.19        0.00      1.82 o
   5   4   3       28.48       22.11      2.71 o
   6   4   3        0.14        2.37      2.56 o
   7   4   3      195.56      164.44      6.83 o
   8   4   3        7.94       10.58      1.72 o
   9   4   3       41.49       38.83      2.22 o
  10   4   3       11.43        5.17      2.59 o
  11   4   3        1.07        0.00      2.59 o
  12   4   3       17.71       22.06      3.66 o
  13   4   3        0.06        0.00      1.83 o
  14   4   3       15.95       17.59      4.30 o
  15   4   3       14.25       12.93      3.66 o
  16   4   3       25.62       16.04      4.30 o
  17   4   3       79.01       75.49     11.64 o
 -16   5   3        0.09        2.59      5.17 o
 -15   5   3       86.39       67.02      6.85 o
 -14   5   3        8.41        7.76      3.88 o
 -13   5   3      215.60      206.91     15.52 o
 -12   5   3        2.26        0.00      5.17 o
 -11   5   3        2.13        0.00      2.59 o
 -10   5   3        1.45        0.00      2.59 o
  -9   5   3     2062.27     2048.45     46.56 o
  -8   5   3      303.81      323.30     18.11 o
  -7   5   3      532.14      563.84     23.28 o
  -6   5   3        5.71        5.17      2.59 o
  -5   5   3      252.72      287.09     15.52 o
  -4   5   3        3.51        3.88      1.83 o
  -3   5   3      109.36       95.34      5.17 o
  -2   5   3        0.11        0.00      1.82 o
  -1   5   3       74.45       68.52      2.75 o
   0   5   3        0.86        0.00      1.83 o
   1   5   3      586.20      482.99     11.78 o
   2   5   3        4.79        3.88      1.83 o
   3   5   3       90.10       80.18      7.76 o
   4   5   3      199.33      190.53      6.30 o
   5   5   3      269.60      276.23      8.61 o
   6   5   3        5.44        3.88      1.83 o
   7   5   3      135.78      129.04      3.97 o
   8   5   3        0.64        1.79      2.55 o
   9   5   3      259.49      235.89     11.05 o
  10   5   3      224.56      212.09     15.52 o
  11   5   3      104.79      100.87     10.35 o
  12   5   3        1.22        0.00      5.17 o
  13   5   3       99.75      100.87     12.93 o
  14   5   3       35.02       36.21      5.49 o
  15   5   3      116.33      129.51      9.93 o
  16   5   3        0.29        0.00      2.31 o
 -16   6   3        3.09        0.00      4.06 o
 -15   6   3        0.96        6.47      3.66 o
 -14   6   3        1.12        0.00      2.31 o
 -13   6   3       25.33       27.32      5.17 o
 -12   6   3       88.70       97.78      8.08 o
 -11   6   3       49.79       40.13      5.49 o
 -10   6   3       84.40       77.59      7.32 o
  -9   6   3       37.51       62.51      5.49 o
  -8   6   3        0.21        0.00      1.83 o
  -7   6   3      109.09      104.77      7.32 o
  -6   6   3       68.69       90.88      6.21 o
  -5   6   3     3035.96     3163.71     40.09 o
  -4   6   3      285.21      279.98      9.93 o
  -3   6   3      559.06      710.08     63.37 o
  -2   6   3      493.17      471.61      9.10 o
  -1   6   3      428.90      413.42     10.46 o
   0   6   3       81.18      112.64     10.35 o
   1   6   3      788.87      847.03     15.46 o
   2   6   3        8.29        7.76      2.59 o
   3   6   3        4.45        5.17      2.59 o
   4   6   3       55.95       44.87      3.88 o
   5   6   3      781.71      814.73     25.86 o
   6   6   3       15.07       67.25      7.76 o
   7   6   3       32.49       27.97      2.31 o
   8   6   3        0.24        0.00      2.57 o
   9   6   3      156.27      237.95     18.11 o
  10   6   3       22.88       28.45      7.76 o
  11   6   3      100.01      106.04     12.93 o
  12   6   3       13.04       15.52      5.17 o
  13   6   3        8.90       12.93      5.17 o
  14   6   3       10.93       15.52      7.76 o
  15   6   3        0.18        2.59      5.17 o
  16   6   3        2.75        0.00      6.47 o
 -16   7   3        1.95        0.00      2.31 o
 -15   7   3        1.80        0.00      2.31 o
 -14   7   3       26.06       14.23      3.66 o
 -13   7   3       78.72       81.21      8.08 o
 -12   7   3        0.12        0.00      2.31 o
 -11   7   3       24.04       22.36      5.17 o
 -10   7   3       67.34       54.44      5.49 o
  -9   7   3       60.43       47.88      5.49 o
  -8   7   3       71.96       68.56      5.49 o
  -7   7   3        6.04        0.00      1.83 o
  -6   7   3       68.82       68.56      5.49 o
  -5   7   3       22.07       25.86      3.66 o
  -4   7   3      454.98      448.19     11.78 o
  -3   7   3      138.82      157.01      9.05 o
  -2   7   3      844.59      886.05     12.51 o
  -1   7   3      631.32      628.97      9.92 o
   0   7   3       69.26       70.34      2.34 o
   1   7   3       18.54       20.69      5.17 o
   2   7   3        4.66        0.24      2.57 o
   3   7   3       34.34       35.72      2.31 o
   4   7   3        0.25        0.00      2.57 o
   5   7   3      320.69      318.84      8.98 o
   6   7   3       87.89       99.42      4.63 o
   7   7   3       72.33       74.72      5.17 o
   8   7   3      312.40      317.67     16.81 o
   9   7   3      168.84      162.95     15.52 o
  10   7   3       27.73       23.28      5.17 o
  11   7   3        1.01        2.59      2.59 o
  12   7   3       13.74       23.28      5.17 o
  13   7   3       16.14       12.93      5.17 o
  14   7   3       10.82       10.35      5.17 o
  15   7   3        7.58       12.93      5.17 o
  16   7   3       32.53       28.45      7.76 o
 -15   8   3        0.42        0.00      3.66 o
 -14   8   3      128.57      144.96     14.23 o
 -13   8   3        0.95        0.00      3.88 o
 -12   8   3      206.87      185.57     11.78 o
 -11   8   3        0.00        0.00      1.83 o
 -10   8   3       35.53       37.24      7.76 o
  -9   8   3        0.01        0.00      3.88 o
  -8   8   3       34.11       20.17      3.88 o
  -7   8   3        9.80        8.13      2.59 o
  -6   8   3     1195.18     1135.73     21.95 o
  -5   8   3       20.45       21.01      3.66 o
  -4   8   3       84.24       85.67      5.49 o
  -3   8   3       13.64       12.93      1.83 o
  -2   8   3      219.60      203.05      5.92 o
  -1   8   3       59.28       59.49      3.31 o
   0   8   3      588.59      569.63     11.30 o
   1   8   3       34.99       29.63      2.59 o
   2   8   3      490.66      522.86     29.74 o
   3   8   3        9.65       10.17      2.57 o
   4   8   3      865.52      816.14     45.26 o
   5   8   3        2.24        2.59      1.83 o
   6   8   3        9.38        9.64      2.31 o
   7   8   3        0.67        0.00      1.83 o
   8   8   3       52.58       59.49      7.76 o
   9   8   3      135.83      131.91     12.93 o
  10   8   3       21.41       25.86      7.76 o
  11   8   3        4.10        5.17      5.17 o
  12   8   3      261.30      300.03     23.28 o
  13   8   3       14.06       23.28      7.76 o
  14   8   3       11.80        7.76      5.17 o
  15   8   3        1.25        0.00      5.17 o
 -15   9   3        0.48        6.47      3.66 o
 -14   9   3       39.00       51.26      7.32 o
 -13   9   3        0.07        0.00      2.31 o
 -12   9   3       29.68       29.64      4.30 o
 -11   9   3        4.20        2.59      1.83 o
 -10   9   3      107.59      128.15      9.14 o
  -9   9   3       16.85       17.37      3.88 o
  -8   9   3      887.09      865.86     24.57 o
  -7   9   3       11.66       12.93      3.66 o
  -6   9   3      230.63      259.29     12.93 o
  -5   9   3       10.17       10.35      2.31 o
  -4   9   3      662.61      669.89     15.46 o
  -3   9   3        2.71        8.62      5.17 o
  -2   9   3      162.07      198.85      9.05 o
  -1   9   3       53.89       46.56      4.30 o
   0   9   3     2332.42     2383.61     47.80 o
   1   9   3       19.96       13.90      1.49 o
   2   9   3      218.20      229.32     20.69 o
   3   9   3       16.80       20.69      2.31 o
   4   9   3      229.31      248.45     15.52 o
   5   9   3        0.02        1.29      1.83 o
   6   9   3      968.33      957.29     23.28 o
   7   9   3        6.84        5.17      5.17 o
   8   9   3      218.68      240.54     18.11 o
   9   9   3        5.60       20.69      7.76 o
  10   9   3       54.37       51.73     10.35 o
  11   9   3       13.10       12.93      5.17 o
  12   9   3       48.74       72.42     10.35 o
  13   9   3        8.25        7.76      5.17 o
  14   9   3      133.17      131.91     15.52 o
  15   9   3        8.35       12.93      7.76 o
 -14  10   3       29.44       47.52      6.21 o
 -13  10   3        1.26        9.05      3.66 o
 -12  10   3       78.80       95.70      8.08 o
 -11  10   3       24.79       39.49      5.49 o
 -10  10   3        9.05        4.31      2.59 o
  -9  10   3        3.47        5.17      1.83 o
  -8  10   3      126.41      110.15     18.11 o
  -7  10   3       93.38       94.42      7.32 o
  -6  10   3       49.19       67.65      5.49 o
  -5  10   3      136.38      135.43     12.93 o
  -4  10   3     1337.06     1254.67     21.72 o
  -3  10   3      195.92      178.46     10.35 o
  -2  10   3       74.88       68.33      4.30 o
  -1  10   3       55.52       49.60      4.30 o
   0  10   3        4.64        3.45      1.63 o
   1  10   3       14.05        9.89      1.72 o
   2  10   3      271.03      258.47     14.23 o
   3  10   3      113.22      108.27      5.17 o
   4  10   3        1.76        2.59      2.57 o
   5  10   3      187.12      199.16     15.52 o
   6  10   3       84.95       93.11     10.35 o
   7  10   3       14.91       15.52      5.17 o
   8  10   3      127.64      118.98     12.93 o
   9  10   3       21.24       20.69      5.17 o
  10  10   3      416.18      504.35     28.45 o
  11  10   3      257.94      268.99     20.69 o
  12  10   3       50.13       54.32     10.35 o
  13  10   3       16.08       33.62     10.35 o
  14  10   3       39.25       31.04     10.35 o
 -13  11   3        2.41        2.59      1.83 o
 -12  11   3       21.97       23.63      4.30 o
 -11  11   3       44.37       50.47      5.49 o
 -10  11   3      110.60      111.16     11.64 o
  -9  11   3      258.95      240.79     12.80 o
  -8  11   3       40.40       33.53      6.47 o
  -7  11   3     2627.03     2440.55     34.75 o
  -6  11   3      372.08      370.31     12.93 o
  -5  11   3       92.13       87.94      7.76 o
  -4  11   3      108.19      118.98     10.35 o
  -3  11   3      125.32      124.15      7.76 o
  -2  11   3       86.03       89.87      6.21 o
  -1  11   3        7.94        5.17      1.83 o
   0  11   3      114.63      111.37      7.89 o
   1  11   3      504.24      515.17     16.81 o
   2  11   3        3.95        7.76      2.59 o
   3  11   3       56.26       49.14      7.76 o
   4  11   3        0.07        0.00      2.59 o
   5  11   3      314.72      336.24     20.69 o
   6  11   3        7.23        5.17      2.59 o
   7  11   3      109.63      108.63     12.93 o
   8  11   3      176.62      191.40     18.11 o
   9  11   3       19.16       31.04      7.76 o
  10  11   3       11.30        5.17      5.17 o
  11  11   3        8.79       15.52      7.76 o
  12  11   3        2.10        7.76      5.17 o
  13  11   3      280.50      294.85     25.86 o
 -13  12   3      214.55      305.71     15.46 o
 -12  12   3        0.01        0.00      2.59 o
 -11  12   3       11.36       26.11      6.47 o
 -10  12   3        0.26        0.00      2.59 o
  -9  12   3       63.48       72.28      9.05 o
  -8  12   3        0.00        0.00      2.59 o
  -7  12   3      156.47      152.60     12.93 o
  -6  12   3        0.69        0.00      2.59 o
  -5  12   3      361.42      315.54     15.52 o
  -4  12   3        0.15        0.00      2.59 o
  -3  12   3     1720.44     1735.50     33.62 o
  -2  12   3        8.73        6.90      2.59 o
  -1  12   3        5.07        2.59      2.59 o
   0  12   3        1.75        0.00      1.83 o
   1  12   3      271.12      308.71     10.52 o
   2  12   3        8.49        2.59      2.59 o
   3  12   3      633.93      778.52     31.04 o
   4  12   3        2.64        0.00      2.59 o
   5  12   3       91.39       82.77     10.35 o
   6  12   3        0.79        0.00      2.59 o
   7  12   3       48.43       41.38      7.76 o
   8  12   3       56.38       64.66     10.35 o
   9  12   3      260.99      300.03     23.28 o
  10  12   3        4.26        0.00      5.17 o
  11  12   3      190.08      235.37     20.69 o
  12  12   3        9.44       15.52      7.76 o
  13  12   3        5.72        7.76      5.17 o
 -12  13   3        0.61        0.00      2.59 o
 -11  13   3        3.17        2.59      2.59 o
 -10  13   3       19.96       20.69      5.17 o
  -9  13   3       78.53       69.83     10.35 o
  -8  13   3        0.38        2.59      2.59 o
  -7  13   3       25.67       12.93      5.17 o
  -6  13   3        2.09        2.59      2.59 o
  -5  13   3      380.37      406.07     18.11 o
  -4  13   3       18.15       15.52      5.17 o
  -3  13   3       75.04       75.01      7.76 o
  -2  13   3        0.01        0.00      1.83 o
  -1  13   3       87.99       86.32      6.47 o
   0  13   3       82.74       78.40      6.21 o
   1  13   3      818.67      774.51     28.45 o
   2  13   3        2.19        0.00      2.59 o
   3  13   3        0.03        2.59      2.59 o
   4  13   3        1.48        0.00      5.17 o
   5  13   3      167.86      168.12     15.52 o
   6  13   3        9.70       10.35      5.17 o
   7  13   3       96.06       90.53     12.93 o
   8  13   3        2.84        0.00      5.17 o
   9  13   3       90.79      118.98     15.52 o
  10  13   3       31.24       25.86      7.76 o
  11  13   3       33.99       33.62      7.76 o
  12  13   3       30.38       36.21     10.35 o
 -11  14   3        6.52        2.59      5.17 o
 -10  14   3       19.33       10.35      5.17 o
  -9  14   3        3.70        5.17      2.59 o
  -8  14   3        1.92        0.00      2.59 o
  -7  14   3        0.71        2.59      2.59 o
  -6  14   3      124.35      139.67     12.93 o
  -5  14   3      552.52      525.05     23.28 o
  -4  14   3      810.25      838.00     28.45 o
  -3  14   3       23.32       23.28      5.17 o
  -2  14   3       69.44       81.62      6.21 o
  -1  14   3       84.93       81.17      6.47 o
   0  14   3      189.37      190.51      9.93 o
   1  14   3      383.62      398.31     23.28 o
   2  14   3      115.33      111.22     12.93 o
   3  14   3      708.75      680.23     31.04 o
   4  14   3      388.74      387.96     25.86 o
   5  14   3        0.01        0.00      2.59 o
   6  14   3       36.22       38.80      7.76 o
   7  14   3       20.59       15.52      5.17 o
   8  14   3       13.73       18.11      5.17 o
   9  14   3       39.18       49.14     10.35 o
  10  14   3      150.45      183.64     20.69 o
  11  14   3       86.78       98.28     15.52 o
  -9  15   3        5.91        7.76      5.17 o
  -8  15   3        6.93       15.52      5.17 o
  -7  15   3        0.17        0.00      5.17 o
  -6  15   3      219.47      240.54     15.52 o
  -5  15   3        4.74        7.76      2.59 o
  -4  15   3       75.13       67.25      7.76 o
  -2  15   3      226.36      266.40     20.69 o
  -1  15   3        8.71       12.93      5.17 o
   0  15   3       37.74       38.80      7.76 o
   1  15   3       25.64       23.28      7.76 o
   2  15   3      161.63      165.53     15.52 o
   3  15   3       29.73       23.28      7.76 o
   4  15   3      560.46      545.74     31.04 o
   5  15   3        4.85        5.17      2.59 o
   6  15   3        1.51        0.00      5.17 o
   7  15   3       16.65       20.69      7.76 o
   8  15   3      119.04      155.19     18.11 o
   9  15   3       75.89       87.94     12.93 o
  -2  16   3        6.77        2.59      2.59 o
  -1  16   3        0.23        0.00      5.17 o
   0  16   3       17.79       20.69      5.17 o
   1  16   3        6.14        5.17      5.17 o
   2  16   3     1114.43     1065.61     43.97 o
   3  16   3        2.00        2.59      5.17 o
   4  16   3      514.78      532.81     31.04 o
   5  16   3        3.58        7.76      5.17 o
   6  16   3       29.02       25.86      7.76 o
   7  16   3        5.68        0.00      5.17 o
   8  16   3       12.63        7.76      5.17 o
  -2  17   3      354.54      385.38     25.86 o
  -1  17   3       24.03       25.86      7.76 o
   0  17   3       10.59        2.59      2.59 o
   1  17   3       33.92       38.80      7.76 o
   2  17   3       93.07       67.25     10.35 o
   3  17   3       69.48       62.07     10.35 o
   4  17   3       83.21       69.83     12.93 o
   5  17   3       10.80        5.17      5.17 o
   6  17   3        1.49        5.17      5.17 o
  -2  18   3       46.94       64.66     10.35 o
  -1  18   3        0.18        2.59      5.17 o
   0  18   3       21.68       23.28      7.76 o
   1  18   3        4.83        0.00      5.17 o
   2  18   3        1.24        5.17      5.17 o
 -16   0   4        3.54        0.00      5.17 o
 -15   0   4        0.09        7.76      5.17 o
 -14   0   4       21.63       15.52      7.76 o
 -13   0   4        0.05        0.00      5.17 o
 -12   0   4        0.53        0.00      5.17 o
 -11   0   4        2.06        0.00      5.17 o
 -10   0   4      541.09      530.22     28.45 o
  -9   0   4        1.50        0.00      5.17 o
  -8   0   4        0.11        0.00      2.59 o
  -7   0   4       41.29       43.97      7.76 o
  -6   0   4      284.85      258.64     18.11 o
  -5   0   4        0.12        0.00      2.59 o
  -4   0   4     2251.59     2418.31     46.56 o
  -3   0   4        4.93        5.17      2.59 o
  -2   0   4       74.07       45.34      7.76 o
  -1   0   4      546.08      529.99     11.78 o
   0   0   4      296.19      310.96      8.08 o
   1   0   4       56.24       58.18      3.35 o
   2   0   4     2469.09     2661.49     17.92 o
   3   0   4      679.91      650.22     24.57 o
   4   0   4    31266.34    30134.19     63.27 o
   5   0   4      584.47      618.35     15.80 o
   6   0   4      684.88      628.76     38.80 o
   7   0   4       13.36       12.93      2.59 o
   8   0   4      258.23      243.12     12.93 o
   9   0   4       40.02       33.62      5.17 o
  10   0   4       12.43       18.11      5.17 o
  11   0   4        3.04        5.17      2.59 o
  12   0   4      240.57      212.09     15.52 o
  13   0   4       11.19        2.59      2.59 o
  14   0   4       12.99        7.76      5.17 o
  15   0   4        0.74        0.00      2.59 o
  16   0   4       40.15       31.04      7.76 o
 -16   1   4       89.66      112.18      8.37 o
 -15   1   4        4.17        3.88      3.66 o
 -14   1   4        1.57        0.00      3.66 o
 -13   1   4       16.11       10.35      3.66 o
 -12   1   4      657.43      646.65     23.78 o
 -11   1   4       39.05       37.55      5.49 o
 -10   1   4      502.00      469.87     18.29 o
  -9   1   4       53.02       50.47      5.49 o
  -8   1   4       13.38       22.06      3.66 o
  -7   1   4       25.63       22.67      3.88 o
  -6   1   4      282.21      306.63     12.80 o
  -5   1   4        7.59        6.47      1.83 o
  -4   1   4      897.98      881.98     20.12 o
  -3   1   4        1.15        0.00      1.83 o
  -2   1   4     1103.85     1057.48     20.64 o
  -1   1   4        9.27        7.96      1.29 o
   0   1   4      187.90      193.39      6.41 o
   1   1   4      105.55       99.14      3.10 o
   2   1   4     4466.36     4385.76     18.31 o
   3   1   4     1673.72     1617.53     12.72 o
   4   1   4     1351.05     1302.46     11.17 o
   5   1   4      172.48      178.65      8.21 o
   6   1   4      410.46      386.25     15.03 o
   7   1   4       17.81       22.81      2.31 o
   8   1   4       31.53       31.90      5.17 o
   9   1   4        0.00        0.00      1.83 o
  10   1   4       15.63       21.01      3.66 o
  11   1   4        0.10        1.29      1.83 o
  12   1   4        2.03        5.17      1.83 o
  13   1   4        2.38        2.59      1.83 o
  14   1   4       28.80       31.90      5.49 o
  15   1   4        0.76        0.86      2.59 o
  16   1   4       22.02       19.99      4.30 o
 -16   2   4        0.32        0.00      2.99 o
 -15   2   4       12.22        7.76      5.17 o
 -14   2   4       90.28       95.84      7.47 o
 -13   2   4       22.74       11.21      2.99 o
 -12   2   4       86.33       69.93      7.32 o
 -11   2   4       20.08       20.17      3.88 o
 -10   2   4       59.11       65.07      7.32 o
  -9   2   4      718.13      718.12     22.81 o
  -8   2   4        3.81        7.76      2.31 o
  -7   2   4        1.99        0.00      2.59 o
  -6   2   4        6.79        5.17      2.59 o
  -5   2   4      377.61      395.72     20.69 o
  -4   2   4      484.66      517.29     20.69 o
  -3   2   4      957.64      923.36     28.45 o
  -2   2   4      173.68      164.84      6.21 o
  -1   2   4       19.68       28.05      2.11 o
   0   2   4      627.68      627.80     13.86 o
   1   2   4      219.30      232.02      5.92 o
   2   2   4      886.71      844.95      9.84 o
   3   2   4     3657.90     3572.57     19.04 o
   4   2   4       45.98       39.36      2.11 o
   5   2   4       11.46        9.07      1.82 o
   6   2   4      326.68      346.47      9.93 o
   7   2   4        5.36        2.59      1.83 o
   8   2   4        3.58        2.59      1.83 o
   9   2   4        3.34        2.59      1.83 o
  10   2   4       13.54       12.71      3.88 o
  11   2   4      184.72      172.09      9.14 o
  12   2   4       36.12       29.39      5.17 o
  13   2   4        2.03        1.29      1.83 o
  14   2   4        5.51        2.59      1.83 o
  15   2   4        5.66        0.00      2.31 o
  16   2   4       13.42       13.98     10.35 o
 -16   3   4        4.28        4.23      2.22 o
 -15   3   4       15.62       21.52      4.46 o
 -14   3   4        1.46        1.72      2.99 o
 -13   3   4      187.42      203.69     10.89 o
 -12   3   4        0.00        0.00      2.99 o
 -11   3   4      123.02      118.33      7.88 o
 -10   3   4      122.64      124.18      7.47 o
  -9   3   4      533.69      529.44     19.14 o
  -8   3   4       65.24       68.76      7.32 o
  -7   3   4      103.30      131.24      9.14 o
  -6   3   4       83.42       88.24      7.32 o
  -5   3   4     1922.15     1973.72     31.09 o
  -4   3   4      273.96      292.36     10.97 o
  -3   3   4       25.30       12.93      5.17 o
  -2   3   4       46.48       51.73      7.76 o
  -1   3   4      304.49      288.68      6.94 o
   0   3   4      508.49      539.07      7.35 o
   1   3   4      665.56      663.00     16.92 o
   2   3   4       15.31       15.06      1.72 o
   3   3   4     1142.04     1053.32     16.99 o
   4   3   4      369.17      367.90      5.03 o
   5   3   4      296.62      268.97      5.49 o
   6   3   4       10.98       15.90      1.72 o
   7   3   4      579.20      540.81     14.23 o
   8   3   4        0.99        1.29      1.83 o
   9   3   4        2.17        0.00      1.83 o
  10   3   4       70.19       66.18      5.49 o
  11   3   4        6.35        8.62      2.31 o
  12   3   4       10.02        8.62      5.17 o
  13   3   4      112.16      104.04      8.08 o
  14   3   4        0.31        0.00      6.47 o
  15   3   4       52.64       49.63      6.21 o
  16   3   4        3.51        7.76      3.66 o
 -16   4   4        0.08        9.05      3.88 o
 -15   4   4       15.01       12.14      6.47 o
 -14   4   4        0.73        0.00      2.31 o
 -13   4   4      144.21      147.43     11.78 o
 -12   4   4        0.76        6.47      3.88 o
 -11   4   4     2968.13     2707.18     44.56 o
 -10   4   4       18.02       25.86      5.49 o
  -9   4   4      183.87      168.12     10.97 o
  -8   4   4       11.28       43.97      7.76 o
  -7   4   4      841.14      835.42     31.04 o
  -6   4   4        6.56        7.76      2.59 o
  -5   4   4        1.16        0.00      5.17 o
  -4   4   4        0.30       23.28      5.17 o
  -3   4   4      312.14      325.89     15.52 o
  -2   4   4       30.85       33.62      5.17 o
  -1   4   4       32.06       26.50      2.11 o
   0   4   4      147.46      134.54      7.32 o
   1   4   4      325.92      251.93      7.47 o
   2   4   4      200.38      205.36      6.37 o
   3   4   4      447.00      474.70      8.71 o
   4   4   4       56.63       45.16      1.96 o
   5   4   4       60.89       49.14      2.11 o
   6   4   4       34.60       33.62      2.31 o
   7   4   4       90.55       96.62      7.76 o
   8   4   4       71.27       74.30      6.47 o
   9   4   4       36.09       37.36      4.30 o
  10   4   4       13.88        8.13      2.59 o
  11   4   4       64.89       55.64      5.49 o
  12   4   4        8.69       11.76      2.59 o
  13   4   4        7.31       10.35      2.31 o
  14   4   4       16.39       15.00      4.30 o
  15   4   4        3.49        2.59      3.88 o
  16   4   4        5.59       20.69      7.76 o
 -15   5   4        0.91        2.59      3.88 o
 -14   5   4       16.37       15.00      4.30 o
 -13   5   4       83.60       90.53     12.93 o
 -12   5   4       56.33       64.66     10.35 o
 -11   5   4       50.29       67.25     10.35 o
 -10   5   4        0.37        0.00      2.59 o
  -9   5   4       25.30       33.62      7.76 o
  -8   5   4      126.46      116.39     12.93 o
  -7   5   4     1732.41     1831.19     43.97 o
  -6   5   4      234.42      219.85     15.52 o
  -5   5   4        1.89        0.00      2.59 o
  -4   5   4        0.23        0.00      2.59 o
  -3   5   4      290.67      287.09     15.52 o
  -2   5   4       31.07       37.88      2.59 o
  -1   5   4       45.93       48.67      3.77 o
   0   5   4        0.03        0.00      1.83 o
   1   5   4        5.50        5.17      1.83 o
   2   5   4       11.16       15.95      2.59 o
   3   5   4      199.83      203.73      8.08 o
   4   5   4      163.26      165.53     10.35 o
   5   5   4       42.67       37.36      2.59 o
   6   5   4        4.13        5.17      1.83 o
   7   5   4        7.94        6.90      1.49 o
   8   5   4        0.40        0.00      2.57 o
   9   5   4       23.89       31.04      3.66 o
  10   5   4        2.06        0.00      1.83 o
  11   5   4       18.75       21.01      3.66 o
  12   5   4       58.99       58.46      6.21 o
  13   5   4       68.71       89.53      8.08 o
  14   5   4        3.46        0.00      2.59 o
  15   5   4       50.09       59.49     10.35 o
 -15   6   4        0.45        0.00      2.99 o
 -14   6   4        0.03        0.00      3.66 o
 -13   6   4        0.12        0.00      6.47 o
 -12   6   4       50.69       61.09     12.93 o
 -11   6   4      104.36       99.82     15.52 o
 -10   6   4        9.92        0.00      5.17 o
  -9   6   4       50.67       54.32      7.76 o
  -8   6   4        8.49        0.00      2.59 o
  -7   6   4       29.20       30.25      3.88 o
  -6   6   4       85.98       99.96      6.21 o
  -5   6   4        7.98        7.76      1.83 o
  -4   6   4     1355.02     1397.89     22.37 o
  -3   6   4        2.78        2.59      2.59 o
  -2   6   4      234.46      245.23      6.65 o
  -1   6   4      293.53      277.26      6.34 o
   0   6   4      256.43      242.68      9.93 o
   1   6   4      124.51      128.07      6.21 o
   2   6   4      375.08      389.83     11.78 o
   3   6   4       89.21       77.59      7.76 o
   4   6   4      102.55      121.56     10.35 o
   5   6   4      103.33       76.10      7.76 o
   6   6   4       18.30       15.15      3.88 o
   7   6   4       39.38       31.04      2.31 o
   8   6   4       11.57        9.64      2.31 o
   9   6   4       65.30       66.99      5.17 o
  10   6   4      142.36      124.15      8.08 o
  11   6   4        2.93        4.31      2.31 o
  12   6   4       68.48       66.17      6.21 o
  13   6   4       13.19        7.76      5.17 o
  14   6   4        5.05        0.00      5.17 o
  15   6   4        0.19        2.59      2.59 o
 -15   7   4        0.16        0.00      6.47 o
 -14   7   4        0.56        0.00      3.66 o
 -13   7   4        2.16        0.00      2.31 o
 -12   7   4      378.83      376.86     16.46 o
 -11   7   4        3.95        2.59      1.83 o
 -10   7   4       86.44       93.40      7.32 o
  -9   7   4        0.28        0.00      2.31 o
  -8   7   4      386.40      375.03     14.63 o
  -7   7   4       48.35       42.72      5.49 o
  -6   7   4       29.34       26.12      3.66 o
  -5   7   4       26.43       24.64      3.66 o
  -4   7   4       49.05       56.90      4.30 o
  -3   7   4        1.30        0.00      1.83 o
  -2   7   4     1015.00     1081.97     13.70 o
  -1   7   4      144.09      132.31      6.00 o
   0   7   4     1204.36     1168.64     20.97 o
   1   7   4       40.91       38.97      3.66 o
   2   7   4        1.17        0.00      2.59 o
   3   7   4        5.16        5.17      2.59 o
   4   7   4      167.52      139.67     12.93 o
   5   7   4       40.32       33.62      5.17 o
   6   7   4      144.92      134.70      9.05 o
   7   7   4       34.97       29.41      3.88 o
   8   7   4      272.99      264.46      8.98 o
   9   7   4       19.30       22.06      3.66 o
  10   7   4      158.47      162.95     15.52 o
  11   7   4       57.24       49.14      7.76 o
  12   7   4        9.25       20.69      7.76 o
  13   7   4        6.65        5.17      5.17 o
  14   7   4       44.12       64.66     10.35 o
  15   7   4       31.39       25.86      7.76 o
 -14   8   4       36.49       43.97      6.21 o
 -13   8   4        0.12        0.00      3.66 o
 -12   8   4       20.69       36.39      5.49 o
 -11   8   4        0.03        0.86      2.59 o
 -10   8   4       27.71       21.32      6.47 o
  -9   8   4        1.28        0.00      1.83 o
  -8   8   4       83.24       89.40      7.32 o
  -7   8   4       18.42       14.27      2.59 o
  -6   8   4       64.10       66.18      5.49 o
  -5   8   4       35.22       31.25      3.66 o
  -4   8   4      838.36      880.96     16.81 o
  -3   8   4       36.29       34.96      3.66 o
  -2   8   4       10.97       10.35      1.49 o
  -1   8   4        4.44        2.59      1.82 o
   0   8   4       47.76       68.56      5.49 o
   1   8   4      183.16      191.40     12.93 o
   2   8   4      113.84      103.46     10.35 o
   3   8   4       53.99       49.14      7.76 o
   4   8   4      549.85      584.53     25.86 o
   5   8   4       13.65       12.93      5.17 o
   6   8   4        0.55        0.24      2.57 o
   7   8   4       42.96       41.38      7.76 o
   8   8   4       24.47       41.38      7.76 o
   9   8   4       87.16       87.94     10.35 o
  10   8   4        4.17        5.17      5.17 o
  11   8   4       23.49       18.11      5.17 o
  12   8   4       24.12       62.07     10.35 o
  13   8   4        0.86        2.59      5.17 o
  14   8   4        2.86        7.76      5.17 o
 -14   9   4        7.87        0.00      7.76 o
 -13   9   4        3.19        2.59      2.31 o
 -12   9   4        0.11        0.00      2.59 o
 -11   9   4       11.64        6.47      3.66 o
 -10   9   4       11.38        6.90      2.31 o
  -9   9   4       17.44       16.91      3.66 o
  -8   9   4      147.23      154.75     18.11 o
  -7   9   4      107.82      111.22      7.32 o
  -6   9   4       92.48       89.87      6.21 o
  -5   9   4       11.94        7.76      3.88 o
  -4   9   4      587.77      613.35     19.40 o
  -3   9   4      192.45      202.06     15.52 o
  -2   9   4      158.19      163.17      5.92 o
  -1   9   4       45.21       42.45      2.34 o
   0   9   4       14.31       12.93      5.17 o
   1   9   4      157.99      170.70     12.93 o
   2   9   4       39.51       43.97      7.76 o
   3   9   4       93.74      116.39     10.35 o
   4   9   4        5.15        7.76      5.17 o
   5   9   4       48.89       51.73      7.76 o
   6   9   4       14.15       15.52      5.17 o
   7   9   4       78.60       69.83     10.35 o
   8   9   4        7.23        7.76      5.17 o
   9   9   4       25.18       20.69      5.17 o
  10   9   4        9.60        5.17      2.59 o
  11   9   4       16.83       18.11      5.17 o
  12   9   4        1.19        5.17      5.17 o
  13   9   4        1.09        5.17      5.17 o
  14   9   4        7.19        7.76      5.17 o
 -13  10   4       38.35       54.81      7.32 o
 -12  10   4        9.71       13.97      7.76 o
 -11  10   4       54.69       65.59      7.76 o
 -10  10   4        7.69       12.93      3.66 o
  -9  10   4        2.40        2.59      2.59 o
  -8  10   4        0.00        5.17      2.59 o
  -7  10   4      103.02       96.33      7.76 o
  -6  10   4       46.14       45.69      4.30 o
  -5  10   4      176.47      181.36     21.98 o
  -4  10   4      132.41      122.90      6.21 o
  -3  10   4      806.21      853.44     16.73 o
  -2  10   4       22.70       23.28      2.11 o
  -1  10   4       21.06       15.52      2.31 o
   0  10   4        4.45        4.94      2.57 o
   1  10   4        0.20        0.00      2.59 o
   2  10   4       33.19       36.21      7.76 o
   3  10   4        0.57        0.00      2.59 o
   4  10   4       28.82       36.21      7.76 o
   5  10   4       25.66       23.28      5.17 o
   6  10   4        1.76       10.35      5.17 o
   7  10   4        0.76        0.00      2.59 o
   8  10   4       19.68       31.04      7.76 o
   9  10   4        0.74        0.00      5.17 o
  10  10   4       83.43       95.70     12.93 o
  11  10   4      186.91      237.95     20.69 o
  12  10   4        7.14       15.52      7.76 o
  13  10   4        0.91        5.17      5.17 o
 -12  11   4        0.00        1.72      2.59 o
 -11  11   4       74.54       88.35     14.23 o
 -10  11   4        0.98        0.00      1.83 o
  -9  11   4      431.88      467.02     33.62 o
  -8  11   4        3.32        0.00      1.83 o
  -7  11   4      162.50      172.51      9.93 o
  -6  11   4      467.91      457.86     15.46 o
  -5  11   4      615.16      646.03     16.16 o
  -4  11   4       58.44       59.51      4.30 o
  -3  11   4      242.63      235.37     10.35 o
  -2  11   4       21.69       19.36      2.59 o
  -1  11   4       45.00       43.97      4.30 o
   0  11   4        8.69        7.76      5.17 o
   1  11   4        8.14        5.17      2.59 o
   2  11   4       42.61       46.56      7.76 o
   3  11   4        2.56        2.59      2.59 o
   4  11   4       18.92       25.86      7.76 o
   5  11   4        8.51       12.93      5.17 o
   6  11   4       13.63       10.35      5.17 o
   7  11   4       80.52       87.94     12.93 o
   8  11   4       21.37       10.35      5.17 o
   9  11   4        9.86        5.17      5.17 o
  10  11   4       11.17        5.17      5.17 o
  11  11   4        0.82        2.59      5.17 o
  12  11   4       40.70       41.38     10.35 o
 -11  12   4       18.51       29.80      5.49 o
 -10  12   4        0.56        0.00      1.83 o
  -9  12   4        3.28        1.29      3.88 o
  -8  12   4        6.84       14.23      3.66 o
  -7  12   4       96.83       93.40      7.32 o
  -6  12   4       14.43       18.47      3.66 o
  -5  12   4        1.49        2.59      2.59 o
  -4  12   4        6.19        7.76      2.59 o
  -2  12   4       25.99       31.04      7.76 o
  -1  12   4      368.72      354.34     23.28 o
   0  12   4        6.21        2.59      2.59 o
   1  12   4      235.75      248.30     18.11 o
   2  12   4       18.81       15.52      5.17 o
   3  12   4      130.50      121.56     12.93 o
   4  12   4        0.06        2.59      5.17 o
   5  12   4        1.87        0.00      2.59 o
   6  12   4        3.38        0.00      5.17 o
   7  12   4        7.83        7.76      2.59 o
   8  12   4       27.81       28.45      7.76 o
   9  12   4       22.69       25.86      7.76 o
  10  12   4       80.39       85.35     12.93 o
  11  12   4       91.22       77.59     12.93 o
 -10  13   4        0.01        0.00     10.35 o
  -2  13   4       31.55       28.45      7.76 o
  -1  13   4       20.35       12.93      5.17 o
   0  13   4        0.86        0.00      2.59 o
   1  13   4      402.34      387.96     23.28 o
   2  13   4        1.18        2.59      2.59 o
   3  13   4       30.09       25.86      7.76 o
   4  13   4        8.58        2.59      5.17 o
   5  13   4       12.45        5.17      5.17 o
   6  13   4      106.72      108.63     12.93 o
   7  13   4      143.46      160.36     15.52 o
   8  13   4        0.10        2.59      5.17 o
   9  13   4       95.27       75.01     12.93 o
  10  13   4        8.38       15.52      7.76 o
  -2  14   4        8.80        7.76      5.17 o
  -1  14   4        2.27        2.59      5.17 o
   0  14   4      102.35      111.22     12.93 o
   1  14   4      169.17      162.95     15.52 o
   2  14   4       68.24       64.66     10.35 o
   3  14   4       86.88      106.04     12.93 o
   4  14   4      247.05      268.99     20.69 o
   5  14   4      144.11      134.49     15.52 o
   6  14   4       34.05       36.21     10.35 o
   7  14   4       12.86       10.35      5.17 o
   8  14   4       30.60       31.04      7.76 o
   9  14   4        5.09       12.93      7.76 o
  -2  15   4        0.00        5.17      5.17 o
  -1  15   4       36.44       46.56     10.35 o
   0  15   4        8.14        0.00      5.17 o
   1  15   4        2.91       12.93      5.17 o
   2  15   4        0.04        0.00      5.17 o
   3  15   4      152.31      144.84     15.52 o
   4  15   4        9.94       12.93      5.17 o
   5  15   4        0.20        5.17      5.17 o
   6  15   4       10.39        7.76      5.17 o
   7  15   4       21.96       28.45      7.76 o
   8  15   4        7.05        7.76      5.17 o
  -2  16   4      152.87      173.29     18.11 o
  -1  16   4        1.31        5.17      5.17 o
   0  16   4        0.09        2.59      5.17 o
   1  16   4        7.94        5.17      5.17 o
   2  16   4        4.69        0.00      5.17 o
   3  16   4        0.20        2.59      5.17 o
   4  16   4       65.94      124.15     15.52 o
   5  16   4        4.34        5.17      5.17 o
   6  16   4        7.58       18.11      7.76 o
  -1  17   4        9.48       20.69      7.76 o
   0  17   4        5.09        2.59      5.17 o
   1  17   4        0.18        0.00      5.17 o
   2  17   4       88.62       95.70     15.52 o
   3  17   4        0.00        0.00      5.17 o
 -15   1   5        9.86        9.48      2.99 o
 -14   1   5       23.32       24.39      7.76 o
 -13   1   5        1.22        0.00      3.66 o
 -12   1   5       53.33       44.12      7.32 o
 -11   1   5       78.89       69.07     10.35 o
 -10   1   5        3.75        0.00      3.66 o
  -9   1   5      100.08       94.57     12.93 o
  -8   1   5       48.19       30.25      5.49 o
  -7   1   5        0.50        0.00      1.83 o
  -6   1   5       18.78       20.69      3.66 o
  -5   1   5       10.24        9.48      2.59 o
  -4   1   5      106.92      106.04      7.32 o
  -3   1   5        2.78        1.29      1.83 o
  -2   1   5      112.40      126.79      7.32 o
  -1   1   5       89.21       95.98      6.64 o
   0   1   5        6.58        6.90      1.49 o
   1   1   5       11.89       12.07      1.29 o
   2   1   5       30.55       30.19      1.56 o
   3   1   5      253.36      280.53      8.38 o
   4   1   5       19.16       14.81      1.49 o
   5   1   5       30.04       28.40      1.64 o
   6   1   5        7.17        9.31      1.29 o
   7   1   5        2.26        0.24      2.57 o
   8   1   5      146.18      144.12      9.05 o
   9   1   5        5.33        3.88      1.83 o
  10   1   5       55.49       49.28      5.49 o
  11   1   5        0.03        2.59      1.83 o
  12   1   5        0.28        0.00      3.88 o
  13   1   5       13.24        8.62      2.31 o
  14   1   5        0.04        0.00      7.76 o
  15   1   5        0.54        7.76      5.17 o
 -15   2   5        0.22        0.00      2.29 o
 -14   2   5        7.68        0.52      1.72 o
 -13   2   5       66.94       70.66      7.47 o
 -12   2   5       17.40        6.79      3.43 o
 -11   2   5       22.75       13.45      4.30 o
 -10   2   5       26.48       24.96      5.49 o
  -9   2   5       46.51       31.25      5.49 o
  -8   2   5      432.00      397.21     20.69 o
  -7   2   5       13.91       12.93      3.66 o
  -6   2   5        5.59        7.76      3.88 o
  -5   2   5        7.25        5.17      3.88 o
  -4   2   5      126.03      124.09      9.05 o
  -3   2   5      327.05      367.27     18.11 o
  -2   2   5      252.22      258.04      9.00 o
  -1   2   5       88.11       75.83      3.76 o
   0   2   5       40.83       43.03      2.59 o
   1   2   5       11.19       13.67      1.29 o
   2   2   5       70.70       79.77      3.39 o
   3   2   5      381.92      404.58      5.51 o
   4   2   5       33.49       28.64      1.64 o
   5   2   5       18.46       19.63      1.72 o
   6   2   5      182.35      167.14      4.85 o
   7   2   5      298.95      263.56     13.47 o
   8   2   5        8.88       12.93      2.31 o
   9   2   5        6.75        9.24      1.83 o
  10   2   5        4.77        5.17      3.88 o
  11   2   5       50.25       44.75      7.76 o
  12   2   5       39.41       32.87      4.30 o
  13   2   5        4.52        3.88      1.83 o
  14   2   5        6.55        2.59      2.59 o
  15   2   5        0.48        2.59      5.17 o
 -15   3   5       20.88       31.47      4.85 o
 -14   3   5        3.38        1.72      2.03 o
 -13   3   5        2.19        1.55      2.19 o
 -12   3   5       28.58       30.52      4.48 o
 -11   3   5        1.47        0.00      2.99 o
 -10   3   5        8.62       15.52      3.76 o
  -9   3   5      516.39      536.66     17.38 o
  -8   3   5      140.54      154.59      8.96 o
  -7   3   5        2.62        0.00      2.31 o
  -6   3   5        1.00        0.00      1.83 o
  -5   3   5       68.94       57.37      5.49 o
  -4   3   5      163.85      142.68      9.14 o
  -3   3   5       13.07        7.76      1.83 o
  -2   3   5       67.96       57.89      5.17 o
  -1   3   5      153.34      160.52     11.64 o
   0   3   5       52.95       50.90      2.11 o
   1   3   5      156.22      158.21      4.22 o
   2   3   5        3.95        2.71      1.82 o
   3   3   5       55.38       56.90      4.30 o
   4   3   5      144.41      131.17      3.97 o
   5   3   5       38.34       35.43      1.72 o
   6   3   5       96.99       81.84      4.30 o
   7   3   5       75.13       72.72      3.31 o
   8   3   5       62.09       61.30      4.30 o
   9   3   5       16.61       17.63      3.88 o
  10   3   5       26.25       18.47      3.66 o
  11   3   5        3.34        0.00      1.83 o
  12   3   5       18.69       10.35      5.17 o
  13   3   5       12.30       12.93      5.17 o
  14   3   5       13.16        7.76      5.17 o
  15   3   5        2.58        2.59      2.59 o
 -14   4   5        0.46        1.72      2.31 o
 -13   4   5        6.56        1.72      2.59 o
 -12   4   5        0.44        0.00      3.66 o
 -11   4   5       98.57       83.14     11.64 o
 -10   4   5        2.30       10.35      5.17 o
  -9   4   5      910.05      936.29     36.21 o
  -8   4   5       11.89       18.11      5.17 o
  -7   4   5       24.07       36.21      7.76 o
  -6   4   5       10.78       12.93      5.17 o
  -5   4   5        6.29        2.59      2.59 o
  -4   4   5      114.58      129.32     12.93 o
  -3   4   5       67.67       43.97      7.76 o
  -2   4   5       23.74       27.26      3.88 o
  -1   4   5      463.20      453.15      9.25 o
   0   4   5        0.00        0.00      1.82 o
   1   4   5       23.53       30.25      3.88 o
   2   4   5        0.36        0.00      1.83 o
   3   4   5       46.47       46.65      2.99 o
   4   4   5        9.21        9.41      2.22 o
   5   4   5       91.34       75.42      4.78 o
   6   4   5        0.24        0.00      2.57 o
   7   4   5        2.22        3.88      1.83 o
   8   4   5        3.09        5.17      1.83 o
   9   4   5       69.48       64.66      7.76 o
  10   4   5        8.05        7.76      2.59 o
  11   4   5        0.00        0.00      2.59 o
  12   4   5        0.02        2.59      2.59 o
  13   4   5        0.08        0.00      5.17 o
  14   4   5        5.52        5.17      5.17 o
 -14   5   5        1.62        5.17      3.66 o
 -13   5   5       46.81       35.47      6.21 o
 -12   5   5        2.24        7.76      3.66 o
 -11   5   5      215.20      225.02     18.11 o
 -10   5   5        8.28       10.35      5.17 o
  -9   5   5       15.75       12.93      5.17 o
  -8   5   5        0.17        0.00      2.59 o
  -7   5   5     1031.15     1065.61     36.21 o
  -6   5   5       74.58       80.18     10.35 o
  -5   5   5      302.92      351.75     20.69 o
  -4   5   5        1.67        2.59      2.59 o
  -3   5   5       56.79       59.49      7.76 o
  -2   5   5        7.66       10.99      2.59 o
  -1   5   5        0.64        0.00      2.56 o
   0   5   5        7.02       11.05      2.31 o
   1   5   5       14.23       10.99      2.59 o
   2   5   5        0.67        1.29      1.83 o
   3   5   5       60.06       47.13      5.17 o
   4   5   5        0.55        2.46      1.82 o
   5   5   5       23.84       23.28      2.31 o
   6   5   5       58.12       56.90      7.76 o
   7   5   5       11.27       12.93      5.17 o
   8   5   5        1.09        2.59      2.59 o
   9   5   5       13.56       10.35      5.17 o
  10   5   5        8.88        7.76      5.17 o
  11   5   5       21.66       18.11      5.17 o
  12   5   5       60.69       59.49     10.35 o
  13   5   5       30.46       25.86      7.76 o
  14   5   5        0.29        0.00      2.59 o
 -14   6   5        0.52        1.03      2.19 o
 -13   6   5        3.18        1.29      1.83 o
 -12   6   5        1.92        0.00      5.17 o
 -11   6   5       12.97       12.93      5.17 o
 -10   6   5      103.20       95.70     12.93 o
  -9   6   5       66.92       62.07     10.35 o
  -8   6   5      112.20       93.11     10.35 o
  -7   6   5       33.47       23.28      5.17 o
  -6   6   5       36.92       38.80      7.76 o
  -5   6   5       61.60       57.72      4.30 o
  -4   6   5       74.83       68.34      4.63 o
  -3   6   5      916.96      913.86     15.64 o
  -2   6   5      166.91      158.70      4.08 o
  -1   6   5      178.96      182.35      9.14 o
   0   6   5      121.50      128.04      7.32 o
   1   6   5       60.26       57.37      5.49 o
   2   6   5       10.41       14.34      1.83 o
   3   6   5      133.26      156.48      8.08 o
   4   6   5        1.81        2.59      2.59 o
   5   6   5       10.57        5.17      2.59 o
   6   6   5       22.88       25.86      5.17 o
   7   6   5       88.43      100.87     10.35 o
   8   6   5        4.18        0.00      2.59 o
   9   6   5        3.77        5.17      5.17 o
  10   6   5        0.03        0.00      2.59 o
  11   6   5       23.34       28.45      7.76 o
  12   6   5        3.08        7.76      5.17 o
  13   6   5        2.12        2.59      5.17 o
  14   6   5        1.85        0.00      5.17 o
 -13   7   5        2.97        2.59      7.76 o
 -12   7   5       21.47        9.05      3.66 o
 -11   7   5       62.30       55.74      7.76 o
 -10   7   5        0.18        0.00      2.31 o
  -9   7   5       26.35       26.17      4.30 o
  -8   7   5       35.08       30.23      4.30 o
  -7   7   5       33.59       29.30      4.30 o
  -6   7   5        9.98        9.24      1.83 o
  -5   7   5       45.88       40.53      4.30 o
  -4   7   5       30.26       25.39      2.31 o
  -3   7   5        0.95        0.00      1.83 o
  -2   7   5      111.13      108.63      4.63 o
  -1   7   5       15.82       11.76      2.59 o
   0   7   5      154.29      172.79     11.64 o
   1   7   5      133.92      122.98      7.32 o
   2   7   5       28.61       31.25      3.66 o
   3   7   5        2.37        0.00      2.59 o
   4   7   5        0.05        7.76      2.59 o
   5   7   5       32.94       38.80      7.76 o
   6   7   5        5.51        2.59      2.59 o
   7   7   5       86.58       98.28     10.35 o
   8   7   5       42.85       36.21      7.76 o
   9   7   5       15.45       15.52      5.17 o
  10   7   5       30.76       28.45      7.76 o
  11   7   5       22.91       18.11      7.76 o
  12   7   5       24.05       23.28      7.76 o
  13   7   5        3.82        7.76      5.17 o
 -13   8   5        0.41        0.00      3.88 o
 -12   8   5       56.09       59.49      7.32 o
 -11   8   5        0.10        0.00      2.31 o
 -10   8   5      104.63       89.47      8.08 o
  -9   8   5        0.17        0.00      2.59 o
  -8   8   5        3.26        1.29      1.83 o
  -7   8   5        1.06        0.00      3.88 o
  -6   8   5       66.56       59.49      5.49 o
  -5   8   5       26.38       23.28      3.66 o
  -4   8   5      234.23      226.82      8.61 o
  -3   8   5        8.38        6.04      2.31 o
  -2   8   5       75.98       80.18     10.35 o
  -1   8   5        5.18        5.17      2.59 o
   0   8   5       76.46       75.40      6.21 o
   1   8   5       69.96       71.15      5.49 o
   2   8   5       60.50       51.73      7.76 o
   3   8   5       25.69       25.86      5.17 o
   4   8   5      138.58      142.25     12.93 o
   5   8   5        6.32        0.00      2.59 o
   6   8   5      141.12      129.32     12.93 o
   7   8   5        5.35        7.76      5.17 o
   8   8   5        8.30       10.35      5.17 o
   9   8   5        1.95        2.59      2.59 o
  10   8   5        2.06        0.00      5.17 o
  11   8   5       54.52       54.32     10.35 o
  12   8   5       11.98       20.69      7.76 o
  13   8   5        0.07        5.17      2.59 o
 -12   9   5       39.40       46.52     12.93 o
 -11   9   5        1.48        3.88      1.83 o
 -10   9   5       10.59        6.04      2.31 o
  -9   9   5       13.48       11.64      3.66 o
  -8   9   5       89.87       95.98      7.32 o
  -7   9   5       11.78        9.64      2.31 o
  -6   9   5      529.13      540.85     19.40 o
  -5   9   5        0.25        0.00      2.31 o
  -4   9   5      189.99      206.91     15.52 o
  -3   9   5       28.22       28.45      5.17 o
  -2   9   5      200.89      201.74     15.52 o
  -1   9   5       11.80       15.72      3.66 o
   0   9   5      106.20      109.26      8.08 o
   1   9   5       19.68       18.11      5.17 o
   2   9   5      506.42      553.50     25.86 o
   3   9   5        3.91        0.00      2.59 o
   4   9   5       49.34       54.32      7.76 o
   5   9   5       12.98       15.52      5.17 o
   6   9   5       91.82      103.46     12.93 o
   7   9   5        0.00        0.00      2.59 o
   8   9   5       99.84      100.87     12.93 o
   9   9   5        0.43        5.17      5.17 o
  10   9   5       62.64       67.25     10.35 o
  11   9   5        0.77        0.00      5.17 o
  12   9   5        8.66       18.11      5.17 o
 -12  10   5       67.57      101.47      9.14 o
 -11  10   5        3.01        6.04      2.31 o
 -10  10   5       16.05       17.07      5.17 o
  -9  10   5        3.29        0.00      1.83 o
  -8  10   5        6.02       10.35      5.17 o
  -7  10   5        0.59        2.59      5.17 o
  -6  10   5        2.11        5.17      5.17 o
  -5  10   5       82.06       93.11     10.35 o
  -4  10   5        9.60       15.52      5.17 o
  -3  10   5       18.25       20.69      5.17 o
  -2  10   5      316.14      349.17     18.11 o
  -1  10   5       37.83       30.57      7.76 o
   0  10   5       50.31       56.90      7.76 o
   1  10   5       11.40        5.17      2.59 o
   2  10   5        4.81        2.59      2.59 o
   3  10   5        1.18        0.00      2.59 o
   4  10   5      115.93      111.22     12.93 o
   5  10   5       18.99       23.28      7.76 o
   6  10   5        3.33        5.17      5.17 o
   7  10   5       76.46       82.77     10.35 o
   8  10   5        9.42       10.35      5.17 o
   9  10   5       14.22       10.35      5.17 o
  10  10   5       23.26       28.45      7.76 o
  11  10   5       17.09       18.11      7.76 o
  12  10   5       55.32       67.25     12.93 o
 -11  11   5        3.47        7.76      5.17 o
 -10  11   5       15.50       20.69      7.76 o
  -9  11   5       17.25       20.69      7.76 o
  -8  11   5       69.66       62.07     10.35 o
  -7  11   5      201.98      217.26     18.11 o
  -6  11   5       15.18       20.69      5.17 o
  -5  11   5     1105.12     1171.65     38.80 o
  -4  11   5      320.23      385.38     20.69 o
  -3  11   5      118.59      108.63     10.35 o
  -1  11   5       73.09       80.18     10.35 o
   0  11   5       39.08       23.28      7.76 o
   1  11   5        7.83        2.59      2.59 o
   2  11   5      110.29      134.49     12.93 o
   3  11   5      140.03      152.60     15.52 o
   4  11   5       12.51       12.93      5.17 o
   5  11   5       34.31       38.80      7.76 o
   6  11   5        0.24        0.00      5.17 o
   7  11   5       85.97       82.77     12.93 o
   8  11   5       10.68       10.35      5.17 o
   9  11   5        9.22       12.93      5.17 o
  10  11   5       76.89       90.53     12.93 o
  11  11   5       15.21       10.35      5.17 o
 -10  12   5        3.91        2.59      2.59 o
  -9  12   5        8.67        2.59      2.59 o
  -8  12   5        1.79        7.76      5.17 o
  -7  12   5       78.25       95.70     12.93 o
  -6  12   5        3.69        7.76      5.17 o
  -5  12   5       93.87      116.39     12.93 o
  -4  12   5        8.07       18.11      5.17 o
  -1  12   5      446.22      543.15     28.45 o
   0  12   5       11.56        5.17      5.17 o
   1  12   5       13.52       12.93      5.17 o
   2  12   5        7.93        7.76      5.17 o
   3  12   5      120.49      126.74     15.52 o
   4  12   5        4.96        2.59      5.17 o
   5  12   5      138.93      134.49     15.52 o
   6  12   5        0.75        0.00      5.17 o
   7  12   5       23.82       18.11      5.17 o
   8  12   5        0.20        2.59      5.17 o
   9  12   5       30.57       36.21     10.35 o
  10  12   5       12.41        7.76      5.17 o
  -9  13   5        1.91        5.17      5.17 o
  -8  13   5       20.40       20.69      5.17 o
  -7  13   5       45.14       51.73      7.76 o
  -1  13   5        0.82        0.00      5.17 o
   0  13   5        9.20        7.76      5.17 o
   1  13   5       39.58       28.45      7.76 o
   2  13   5       31.07       28.45      7.76 o
   3  13   5      220.49      237.95     20.69 o
   4  13   5        3.09        2.59      5.17 o
   5  13   5        0.08        5.17      5.17 o
   6  13   5        5.70       10.35      7.76 o
   7  13   5       16.34       12.93      5.17 o
   8  13   5        0.57        0.00      5.17 o
   9  13   5       18.05       25.86      7.76 o
  -1  14   5        9.75       10.35      5.17 o
   0  14   5       48.50       51.73     10.35 o
   1  14   5        9.82        0.00      5.17 o
   2  14   5       38.26       31.04      7.76 o
   3  14   5      227.76      261.23     20.69 o
   4  14   5       28.75       49.14     10.35 o
   5  14   5      173.72      181.05     18.11 o
   6  14   5      147.94      181.05     18.11 o
   7  14   5        0.11        0.00      5.17 o
  -1  15   5       40.87       59.49     10.35 o
   0  15   5       41.61       43.97     10.35 o
   1  15   5        3.46        0.00      7.76 o
   2  15   5       32.78       31.04      7.76 o
   3  15   5        7.77        7.76      5.17 o
   4  15   5        6.11        7.76      5.17 o
   5  15   5       25.18       23.28      7.76 o
  -1  16   5       25.71       20.69      7.76 o
   0  16   5        8.85        5.17      5.17 o
   1  16   5        0.83        0.00      5.17 o
 -13   0   6        3.81        5.17      5.17 o
 -12   0   6        2.16       12.93      7.76 o
 -11   0   6        2.90        0.00      5.17 o
 -10   0   6       18.42       18.11      5.17 o
  -9   0   6        1.07        0.00      5.17 o
  -8   0   6       68.89       87.94     12.93 o
  -7   0   6       14.08        5.17      2.59 o
  -6   0   6        9.96       12.93      5.17 o
  -5   0   6       19.66       20.69      5.17 o
  -4   0   6      214.79      214.67     15.52 o
  -3   0   6        6.57        0.00      2.59 o
  -2   0   6      305.33      333.65     18.11 o
  -1   0   6        1.89        2.59      2.59 o
   0   0   6        4.83       82.77      7.76 o
   1   0   6      224.55      209.50     12.93 o
   2   0   6        7.40        5.17      2.59 o
   3   0   6        1.01        8.62      5.17 o
   4   0   6      770.26      751.14     28.45 o
   5   0   6      102.94       97.84      9.05 o
   6   0   6     2754.30     3969.23    265.11 o
   7   0   6      127.55      129.32     10.35 o
   8   0   6       77.99       80.18      7.76 o
   9   0   6        0.42        0.00      2.59 o
  10   0   6       24.51       20.69      5.17 o
 -13   1   6       10.17        6.47      3.88 o
 -12   1   6        0.48        0.00      3.66 o
 -11   1   6        1.85        1.29      6.47 o
 -10   1   6      317.40      308.24     17.30 o
  -9   1   6       99.85       91.84      9.14 o
  -8   1   6       87.72       77.68      7.32 o
  -7   1   6       32.76       31.90      5.49 o
  -6   1   6       11.61        9.05      3.66 o
  -5   1   6        0.05        0.00      2.59 o
  -4   1   6       78.58       71.71      7.32 o
  -3   1   6       48.60       49.28      5.49 o
  -2   1   6      197.94      183.78      9.14 o
  -1   1   6        0.46        0.00      1.83 o
   0   1   6      116.79      111.50      5.97 o
   1   1   6        3.00        0.00      2.57 o
   2   1   6       15.12       12.36      1.49 o
   3   1   6        0.03        0.00      1.49 o
   4   1   6      608.06      571.37     14.08 o
   5   1   6      574.77      537.75      8.03 o
   6   1   6      273.23      278.48      9.35 o
   7   1   6       31.42       31.25      3.66 o
   8   1   6       74.38       62.07      7.76 o
   9   1   6        2.84        5.17      2.59 o
  10   1   6        0.69        2.59      2.59 o
  11   1   6        0.69        7.76      2.59 o
 -13   2   6        7.02        6.04      2.99 o
 -12   2   6       44.58       48.87      5.97 o
 -11   2   6        9.79        2.59      2.99 o
 -10   2   6      107.13       98.06      7.98 o
  -9   2   6       38.99       29.00      5.36 o
  -8   2   6        2.21        0.00      2.31 o
  -7   2   6      250.66      244.42     14.63 o
  -6   2   6        3.70        0.86      2.59 o
  -5   2   6        1.62        0.00      1.72 o
  -4   2   6       32.04       30.43      3.76 o
  -3   2   6      154.39      155.27      7.47 o
  -2   2   6      130.93      132.85      7.47 o
  -1   2   6      114.04      121.21      5.57 o
   0   2   6        5.96        5.17      1.49 o
   1   2   6        0.33        1.29      1.83 o
   2   2   6       22.84       17.05      1.72 o
   3   2   6       48.94       51.81      2.99 o
   4   2   6       35.61       38.56      4.82 o
   5   2   6      716.32      644.90     10.51 o
   6   2   6       61.57       50.95      9.05 o
   7   2   6        1.37        5.17      2.59 o
   8   2   6       64.84       59.49      7.76 o
   9   2   6        2.46        7.76      2.59 o
  10   2   6        0.01        0.00      2.59 o
  11   2   6        0.02        0.00      2.59 o
  12   2   6        1.08       12.93      5.17 o
  13   2   6       27.23       36.21      7.76 o
 -13   3   6        9.81       12.29      3.31 o
 -12   3   6        1.96       39.03      5.97 o
 -11   3   6      102.93      104.93      8.96 o
 -10   3   6        7.79        4.31      2.99 o
  -9   3   6      105.85       96.04      7.88 o
  -8   3   6       37.77       40.18      5.77 o
  -7   3   6      211.96      225.26     10.89 o
  -6   3   6       93.78      115.89      7.47 o
  -5   3   6       76.35       75.07      5.97 o
  -4   3   6       17.57       11.64      3.66 o
  -3   3   6      379.33      407.33     18.11 o
  -2   3   6       52.01       53.81      6.47 o
  -1   3   6        0.93        1.29      1.83 o
   0   3   6        8.47      194.02      9.14 o
   1   3   6       52.07       42.39      2.99 o
   2   3   6      144.04      151.06      5.97 o
   3   3   6      195.00      210.04     11.71 o
   4   3   6        0.01        0.00      1.83 o
   5   3   6       83.00       78.41      4.30 o
   6   3   6       67.68       82.77      7.76 o
   7   3   6       33.66       23.28      5.17 o
   8   3   6        4.61        5.17      2.59 o
   9   3   6       55.42       49.14      7.76 o
  10   3   6        0.36        0.00      2.59 o
  11   3   6        0.71        0.00      2.59 o
  12   3   6       14.69       20.69      5.17 o
  13   3   6        0.06        0.00      2.59 o
 -13   4   6        6.61        1.29      3.88 o
 -12   4   6        0.21        0.00      3.66 o
 -11   4   6       83.02       76.50      9.14 o
 -10   4   6        3.97        7.76      3.66 o
  -9   4   6     1039.00     1068.92     30.14 o
  -8   4   6       38.60       41.38      6.21 o
  -7   4   6      171.42      173.29     15.52 o
  -6   4   6        9.67        5.17      2.59 o
  -5   4   6      134.37      124.15     12.93 o
  -4   4   6       34.67       33.62      7.76 o
  -3   4   6        7.81        2.59      2.59 o
  -2   4   6        0.06        0.00      2.59 o
  -1   4   6       32.43       33.62      5.17 o
   0   4   6       11.86       12.93      2.59 o
   1   4   6        1.61        2.59      2.59 o
   2   4   6       28.53       24.43      5.17 o
   3   4   6        4.31        5.17      1.83 o
   4   4   6      146.75      141.07      7.32 o
   5   4   6       58.04       57.89      5.17 o
   6   4   6       19.02       28.45      5.17 o
   7   4   6        5.62        7.76      2.59 o
   8   4   6        5.39        7.76      2.59 o
   9   4   6        1.63        0.00      2.59 o
  10   4   6        4.47        5.17      5.17 o
  11   4   6        4.87        2.59      2.59 o
  12   4   6        1.18        2.59      2.59 o
  13   4   6        2.24        2.59      2.59 o
 -12   5   6       12.89       12.93      3.66 o
 -11   5   6      102.75       96.25      9.93 o
 -10   5   6       98.05       94.90     16.81 o
  -9   5   6       75.29       64.66     10.35 o
  -8   5   6        0.02        2.59      5.17 o
  -7   5   6       30.55       36.21      7.76 o
  -6   5   6        8.19        7.76      5.17 o
  -5   5   6      312.45      307.79     20.69 o
  -4   5   6      108.18      100.87     10.35 o
  -3   5   6        2.83        5.17      2.59 o
  -2   5   6        0.17        0.00      2.59 o
  -1   5   6      103.09       98.28     10.35 o
   0   5   6        1.72        1.29      1.83 o
   1   5   6       13.35        8.13      2.59 o
   2   5   6        0.85        0.00      1.83 o
   3   5   6        2.90        3.88      1.83 o
   4   5   6       15.22       16.14      5.17 o
   5   5   6       14.96        7.76      2.59 o
   6   5   6       22.40       23.28      5.17 o
   7   5   6       17.48       20.69      5.17 o
   8   5   6        0.49        2.59      2.59 o
   9   5   6       13.34        5.17      2.59 o
  10   5   6        1.44        0.00      2.59 o
  11   5   6        1.98        0.00      2.59 o
  12   5   6        0.11        0.00      5.17 o
 -12   6   6        0.54        6.47      3.88 o
 -11   6   6        0.55        0.00      2.59 o
 -10   6   6       68.32       46.56     10.35 o
  -9   6   6       36.92       38.80      7.76 o
  -8   6   6        1.22        0.00      5.17 o
  -7   6   6       13.01       12.93      5.17 o
  -6   6   6        1.25       31.04      7.76 o
  -5   6   6       49.70       46.56      7.76 o
  -4   6   6       31.83       31.04      7.76 o
  -3   6   6       33.23       54.32      7.76 o
  -2   6   6      252.47      240.54     15.52 o
  -1   6   6        4.12        0.00      2.59 o
   0   6   6       23.32      100.73     15.52 o
   1   6   6       40.33       37.04      4.30 o
   2   6   6        7.14        9.64      2.31 o
   3   6   6       54.51      130.91      8.08 o
   4   6   6       15.87       23.28      5.17 o
   5   6   6        7.20        5.17      2.59 o
   6   6   6       47.76       51.73      7.76 o
   7   6   6        4.42       10.35      2.59 o
   8   6   6        0.08        0.00      2.59 o
   9   6   6        5.18        2.59      2.59 o
  10   6   6        1.74        7.76      2.59 o
  11   6   6       25.80       28.45      7.76 o
  12   6   6       25.98       31.04      7.76 o
 -12   7   6        0.48        0.00      7.76 o
 -11   7   6        0.32        0.00      5.17 o
 -10   7   6      157.74      188.81     18.11 o
  -9   7   6        9.00        0.00      5.17 o
  -8   7   6       44.00       38.80      7.76 o
  -7   7   6        2.23        0.00      5.17 o
  -6   7   6      217.85      212.09     18.11 o
  -5   7   6        6.34        5.17      2.59 o
  -4   7   6       24.69       12.93      5.17 o
  -3   7   6       63.67       72.42     10.35 o
  -2   7   6        1.14        0.00      2.59 o
  -1   7   6        5.14        5.17      2.59 o
   0   7   6      270.16      302.70     12.80 o
   1   7   6       28.67       26.27     11.64 o
   2   7   6      199.74      181.40      9.93 o
   3   7   6        2.14        1.29      1.83 o
   4   7   6        0.31        0.00      2.59 o
   5   7   6        3.78        5.17      5.17 o
   6   7   6       12.79        7.76      5.17 o
   7   7   6        4.30        2.59      2.59 o
   8   7   6       17.92       12.93      5.17 o
   9   7   6        2.66        5.17      5.17 o
  10   7   6       28.66       23.28      5.17 o
  11   7   6        2.03        5.17      5.17 o
  12   7   6       18.27        7.76      5.17 o
 -11   8   6        1.21        0.00      5.17 o
 -10   8   6       35.90       20.69      7.76 o
  -9   8   6        0.02        0.00      2.59 o
  -8   8   6        2.20        0.00      5.17 o
  -7   8   6        0.53        0.00      5.17 o
  -6   8   6        4.26        0.00      5.17 o
  -5   8   6       22.39       23.28      5.17 o
  -4   8   6        7.92        5.17      2.59 o
  -3   8   6       21.42       12.93      5.17 o
  -2   8   6      174.16      188.81     15.52 o
  -1   8   6       20.06       12.93      5.17 o
   0   8   6        6.93        5.17      3.88 o
   1   8   6        1.56        0.00      1.83 o
   2   8   6        0.43        0.00      1.83 o
   3   8   6       53.89       51.73      7.76 o
   4   8   6        2.09        5.17      5.17 o
   5   8   6        6.46       12.93      5.17 o
   6   8   6       31.10       41.38      7.76 o
   7   8   6        0.39        0.00      2.59 o
   8   8   6        7.59        5.17      5.17 o
   9   8   6        4.49       10.35      5.17 o
  10   8   6        2.56        5.17      5.17 o
  11   8   6       37.07       20.69      7.76 o
 -10   9   6        2.14        5.17      5.17 o
  -9   9   6       18.81       25.86      7.76 o
  -8   9   6        0.41        0.00      5.17 o
  -7   9   6       11.72       10.35      5.17 o
  -6   9   6       43.70       28.45      7.76 o
  -5   9   6       24.54       28.45      7.76 o
  -4   9   6       31.84       18.11      5.17 o
  -3   9   6       31.58       64.66     10.35 o
  -2   9   6      144.05      186.22     15.52 o
  -1   9   6       88.51      113.80     10.35 o
   0   9   6       23.81       30.29      4.30 o
   1   9   6       11.33        4.31      2.59 o
   2   9   6        9.02        2.59      2.59 o
   3   9   6       18.01       59.49     10.35 o
   4   9   6       35.65       31.04      7.76 o
   5   9   6       31.51       28.45      7.76 o
   6   9   6        0.06        2.59      5.17 o
   7   9   6       13.91       12.93      5.17 o
   8   9   6        1.52        0.00      2.59 o
   9   9   6       18.90       28.45      7.76 o
  10   9   6        0.00        0.00      2.59 o
  -9  10   6       15.35       18.11      5.17 o
  -8  10   6        0.56        0.00      2.59 o
  -7  10   6       19.18       18.11      7.76 o
  -6  10   6        2.03        5.17      5.17 o
  -5  10   6       31.84       43.97      7.76 o
  -4  10   6       36.48       36.21      7.76 o
  -3  10   6       90.59       90.53     10.35 o
  -2  10   6       26.57       23.28      5.17 o
  -1  10   6      173.61      218.36     11.78 o
   0  10   6        0.10        3.88      1.83 o
   1  10   6       10.21       10.35      5.17 o
   2  10   6        0.79        0.00      5.17 o
   3  10   6        0.01        0.00      5.17 o
   4  10   6        0.15        0.00      2.59 o
   5  10   6        1.27        0.00      2.59 o
   6  10   6        1.39        2.59      5.17 o
   7  10   6        2.18        0.00      2.59 o
   8  10   6        1.25        5.17      5.17 o
   9  10   6        1.60        2.59      5.17 o
  -8  11   6        0.20       10.35      5.17 o
  -7  11   6      184.45      217.26     18.11 o
  -6  11   6        0.66        7.76      5.17 o
  -5  11   6       63.27       82.77     10.35 o
  -4  11   6      161.17      178.46     15.52 o
  -3  11   6      177.33      206.91     15.52 o
  -2  11   6       57.45       49.14      7.76 o
  -1  11   6       54.08       38.80      7.76 o
   0  11   6        3.39        0.00      5.17 o
   1  11   6       19.02       15.52      5.17 o
   2  11   6        0.11        0.00      5.17 o
   3  11   6        5.42        7.76      5.17 o
   4  11   6        1.41        5.17      5.17 o
   5  11   6        0.06        0.00      5.17 o
   6  11   6        2.33        0.00      2.59 o
   7  11   6        0.19        0.00      5.17 o
   8  11   6        2.40       12.93      5.17 o
  -7  12   6        2.38       10.35      5.17 o
  -6  12   6       12.17       15.52      5.17 o
  -5  12   6       21.68       23.28      5.17 o
  -4  12   6       32.80       43.97      7.76 o
  -3  12   6       26.16       67.25     10.35 o
  -1  12   6       15.85        7.76      5.17 o
   0  12   6       17.49       23.28      7.76 o
   1  12   6      129.86      131.91     15.52 o
   2  12   6        9.93        7.76      5.17 o
   3  12   6       71.82       85.35     12.93 o
   4  12   6       11.68       10.35      5.17 o
   5  12   6       34.37       33.62      7.76 o
   6  12   6        0.02        2.59      5.17 o
   7  12   6        0.92        0.00      5.17 o
  -1  13   6      112.88      134.49     15.52 o
   0  13   6        6.21        0.00      5.17 o
   1  13   6        0.58        7.76      5.17 o
   2  13   6        0.01        2.59      5.17 o
   3  13   6       85.20       90.53     12.93 o
   4  13   6        3.57        0.00      5.17 o
   5  13   6       13.56       23.28      7.76 o
   0  14   6        0.00        0.00      2.59 o
   1  14   6        0.01       10.35      5.17 o
   2  14   6       36.01       36.21     10.35 o
   3  14   6       51.73       36.21     10.35 o
 -11   1   7        0.79        0.00      3.66 o
 -10   1   7       13.02        8.79      7.76 o
  -9   1   7       24.35       29.80      5.49 o
  -8   1   7        0.35        0.00      3.88 o
  -7   1   7       47.12       49.28      7.32 o
  -6   1   7       14.90       13.33      5.17 o
  -5   1   7        0.08        0.00      1.83 o
  -4   1   7        0.36        0.86      2.31 o
  -3   1   7        0.52        0.00      1.83 o
  -2   1   7        4.73        0.86      1.63 o
  -1   1   7        1.99        0.00      1.83 o
   0   1   7       53.83       52.25      5.49 o
   1   1   7       10.15       11.76      2.59 o
   2   1   7        2.89        5.17      2.59 o
   3   1   7        3.15        3.88      1.83 o
   4   1   7        1.26        2.59      1.49 o
 -11   2   7       20.67       16.20      4.72 o
 -10   2   7       10.43        1.72      2.99 o
  -9   2   7        8.98        6.04      3.25 o
  -8   2   7       17.32       18.38      4.33 o
  -7   2   7        3.90        0.00      2.99 o
  -6   2   7       91.54       96.95      7.47 o
  -5   2   7        8.32        7.11      2.11 o
  -4   2   7        0.36        0.00      2.11 o
  -3   2   7        2.25        0.00      3.66 o
  -2   2   7       36.03       31.04      5.49 o
  -1   2   7       55.36       62.18      5.49 o
   0   2   7        6.42        8.62      2.31 o
   1   2   7        6.14        3.88      1.83 o
   2   2   7        2.68        2.59      2.59 o
   3   2   7        5.87        3.88      1.83 o
   4   2   7        7.58       10.35      3.88 o
   5   2   7       48.45       43.97      5.17 o
   6   2   7        2.91        0.00      2.59 o
 -11   3   7        0.99        0.00      3.88 o
 -10   3   7       10.72        6.72      7.76 o
  -9   3   7        1.67        0.00      3.66 o
  -8   3   7       38.13       47.13      7.32 o
  -7   3   7      186.34      225.05     14.63 o
  -6   3   7       58.42       50.47      7.32 o
  -5   3   7        3.19        1.29      3.66 o
  -4   3   7        1.03        0.00      2.31 o
  -3   3   7       14.34       18.47      3.66 o
  -2   3   7       21.04       23.57      3.66 o
  -1   3   7       10.12        9.48      2.59 o
   0   3   7       10.84        6.90      2.59 o
   1   3   7       12.98       10.35      1.83 o
   2   3   7        4.62        0.00      1.83 o
   3   3   7       34.49       36.95      5.17 o
   4   3   7        0.73        2.59      2.59 o
   5   3   7       21.51       12.93      5.17 o
   6   3   7       17.62       20.69      5.17 o
   7   3   7        5.72       10.35      5.17 o
   8   3   7       26.25       18.11      5.17 o
 -11   4   7        0.19        6.47      3.66 o
 -10   4   7        0.01        1.29      3.66 o
  -9   4   7       74.64       72.51      9.14 o
  -8   4   7        1.95        6.47      3.66 o
  -7   4   7      242.71      244.48     14.63 o
  -6   4   7       15.47       15.52      6.47 o
  -5   4   7       24.32       31.90      5.49 o
  -4   4   7        2.51        5.17      3.66 o
  -3   4   7        3.19        6.47      3.66 o
  -2   4   7       68.29       66.59      7.32 o
  -1   4   7        6.37        7.76      2.31 o
   0   4   7        6.86        3.88      1.83 o
   1   4   7       82.88       81.49      7.32 o
   2   4   7        0.99        0.00      1.83 o
   3   4   7        6.44        5.17      1.83 o
   4   4   7        0.27        0.00      3.88 o
   5   4   7       12.31       15.52      5.17 o
   6   4   7        4.60        2.59      5.17 o
   7   4   7        2.86        2.59      2.59 o
   8   4   7        0.06        0.00      2.59 o
   9   4   7        0.06        0.00      2.59 o
  10   4   7        2.83        2.59      2.59 o
 -10   5   7        0.94        2.59      3.66 o
  -9   5   7       82.42       82.48      9.14 o
  -8   5   7       10.28       12.93      4.30 o
  -7   5   7       16.03       10.35      3.66 o
  -6   5   7        0.10        1.29      3.66 o
  -5   5   7      208.73      209.50     18.11 o
  -4   5   7        8.16       10.35      5.17 o
  -3   5   7      101.83       95.70     12.93 o
  -2   5   7        0.09        0.00      2.59 o
  -1   5   7       13.56       18.11      5.17 o
   0   5   7        1.88        2.59      2.59 o
   1   5   7        4.36        2.59      2.59 o
   2   5   7        0.86        0.00      2.31 o
   3   5   7        7.37        7.76      2.31 o
   4   5   7        0.92        1.29      1.83 o
   5   5   7        4.72        7.76      2.59 o
   6   5   7        2.14        0.00      2.59 o
   7   5   7        3.65        5.17      2.59 o
   8   5   7        9.28        7.76      5.17 o
   9   5   7        0.14        0.00      2.59 o
  10   5   7        0.52        2.59      2.59 o
 -10   6   7        1.69        4.14      5.17 o
  -9   6   7        2.46        0.00      3.66 o
  -8   6   7       51.79       54.32     10.35 o
  -7   6   7       32.66       33.62      7.76 o
  -6   6   7       66.08       72.42     10.35 o
  -5   6   7        8.84        2.59      5.17 o
  -4   6   7       31.52       28.45      7.76 o
  -3   6   7       11.44       10.35      5.17 o
  -2   6   7       36.70       38.80      7.76 o
  -1   6   7      161.67      152.60     12.93 o
   0   6   7       37.73       43.97      7.76 o
   1   6   7       32.96       31.88      4.30 o
   2   6   7       10.94       11.64      3.88 o
   3   6   7        5.37        7.76      1.83 o
   4   6   7        0.03        0.00      1.83 o
   5   6   7       21.46       31.04      7.76 o
   6   6   7        0.00        0.00      2.59 o
   7   6   7        2.87        0.00      2.59 o
   8   6   7        5.56        0.00      2.59 o
   9   6   7        5.43       10.35      5.17 o
  10   6   7        0.00        2.59      5.17 o
  -9   7   7       25.44       12.93      5.17 o
  -8   7   7        0.81        0.00      5.17 o
  -7   7   7       17.22       46.56      7.76 o
  -6   7   7       15.57        7.76      5.17 o
  -5   7   7       21.35       25.86      7.76 o
  -4   7   7        0.55        0.00      5.17 o
  -3   7   7       30.46       28.45      7.76 o
  -2   7   7        7.27        7.76      5.17 o
  -1   7   7        3.45        2.59      2.59 o
   0   7   7       12.21       80.18     10.35 o
   1   7   7        2.72        0.00      2.59 o
   2   7   7       26.10       31.04      4.30 o
   3   7   7       22.83       19.48      3.66 o
   4   7   7        8.45       10.35      5.17 o
   5   7   7        0.01        2.59      2.59 o
   6   7   7        0.16        0.00      2.59 o
   7   7   7       15.88       12.93      5.17 o
   8   7   7        2.07        5.17      5.17 o
   9   7   7        7.97       10.35      5.17 o
  -8   8   7       24.07       20.69      7.76 o
  -7   8   7        0.34        0.00      5.17 o
  -6   8   7        0.23        0.00      5.17 o
  -5   8   7        2.93        0.00      2.59 o
  -4   8   7       43.86       41.38      7.76 o
  -3   8   7       10.33       10.35      5.17 o
  -2   8   7       21.48       15.52      5.17 o
  -1   8   7        0.24        0.00      2.59 o
   0   8   7       23.40       33.62      7.76 o
   1   8   7        1.40        6.04      2.59 o
   2   8   7       15.12       15.72      3.66 o
   3   8   7       23.74       23.28      5.17 o
   4   8   7        1.39        2.59      2.59 o
   5   8   7       13.63        7.76      5.17 o
   6   8   7       33.07       31.04      7.76 o
   7   8   7        3.49        7.76      5.17 o
   8   8   7        7.83        5.17      5.17 o
  -7   9   7        8.68        0.00      5.17 o
  -6   9   7       42.09       43.97      7.76 o
  -5   9   7        2.09        2.59      2.59 o
  -4   9   7      160.99      175.88     15.52 o
  -3   9   7        4.12        7.76      5.17 o
  -2   9   7       42.22       41.38      7.76 o
  -1   9   7       31.86       36.21      7.76 o
   0   9   7       30.81       36.21      7.76 o
   1   9   7        4.03        3.45      2.31 o
   2   9   7       41.80       43.97      7.76 o
   3   9   7        1.84        0.00      2.59 o
   4   9   7       94.97       95.70     12.93 o
   5   9   7        0.56        0.00      2.59 o
   6   9   7        3.94        7.76      5.17 o
   7   9   7        4.65        5.17      5.17 o
  -6  10   7        1.05        7.76      5.17 o
  -5  10   7        0.00        2.59      5.17 o
  -4  10   7       18.07       15.52      5.17 o
  -3  10   7       20.48       33.62      7.76 o
  -2  10   7        0.47        0.00      5.17 o
  -1  10   7        6.79        5.17      2.59 o
   0  10   7       48.63       77.59     10.35 o
   1  10   7        0.93        0.00      5.17 o
   2  10   7        3.06        2.59      2.59 o
   3  10   7        0.00        0.00      5.17 o
   4  10   7        6.04        0.00      2.59 o
   5  10   7        4.58        5.17      5.17 o
   6  10   7       23.26       20.69      7.76 o
  -5  11   7       93.81       90.53     12.93 o
  -4  11   7        5.78       10.35      5.17 o
  -3  11   7      214.11      266.40     18.11 o
  -2  11   7      104.11      142.25     12.93 o
  -1  11   7       48.43       51.73      7.76 o
   1  11   7       13.41       25.86      7.76 o
   2  11   7        8.22        2.59      5.17 o
   3  11   7        7.49       12.93      7.76 o
   4  11   7       41.47       49.14     10.35 o
   1  12   7       50.07       75.01     12.93 o
  -8   0   8        8.16        0.00      5.17 o
  -7   0   8        0.85        0.00      7.76 o
  -6   0   8        0.34        0.00      5.17 o
  -5   0   8       11.83       12.93      5.17 o
  -4   0   8       12.47       12.93      5.17 o
  -3   0   8        0.36        0.00      2.59 o
  -2   0   8       74.14       71.34      7.32 o
  -1   0   8       12.82        0.00      2.59 o
   0   0   8       22.91       38.80      7.76 o
   1   0   8        0.81        0.00      5.17 o
   2   0   8        0.02        0.00      2.59 o
  -8   1   8       59.22       60.55      6.37 o
  -7   1   8       44.87       44.96      5.32 o
  -6   1   8        4.24        0.65      2.11 o
  -5   1   8        8.52        0.00      2.59 o
  -4   1   8       13.09       10.35      2.99 o
  -3   1   8        2.00        2.59      5.17 o
  -2   1   8        7.00        6.47      6.47 o
  -1   1   8       26.17       28.45      7.76 o
   0   1   8       25.88       28.45      7.76 o
   1   1   8        0.01        2.59      1.83 o
   2   1   8        4.83        4.31      6.47 o
  -8   2   8       49.65       46.94      5.97 o
  -7   2   8       34.51       24.51      5.17 o
  -6   2   8        0.42        0.00      3.66 o
  -5   2   8       59.53       59.49      7.32 o
  -4   2   8        0.28        0.00      2.31 o
  -3   2   8        0.08        0.00      1.83 o
  -2   2   8       15.48       20.17      3.88 o
  -1   2   8       28.51       28.45      7.76 o
   0   2   8       19.83       25.86      5.17 o
   1   2   8        9.14       10.35      5.17 o
   2   2   8        0.29        2.59      2.59 o
  -8   3   8       12.10       10.35      3.66 o
  -7   3   8       27.88       15.00      4.30 o
  -6   3   8        6.40        8.28      4.30 o
  -5   3   8       32.80       36.95      5.49 o
  -4   3   8       24.68       26.60      5.49 o
  -3   3   8       34.73       40.63      7.76 o
  -2   3   8        0.01        0.00      2.59 o
  -1   3   8       40.08       36.21      7.76 o
   0   3   8        4.35        5.17      2.59 o
   1   3   8        1.94        0.00      2.59 o
   2   3   8        1.60        2.59      2.59 o
  -7   4   8      193.88      237.29     15.46 o
  -6   4   8       18.03       27.22      5.49 o
  -5   4   8       52.82       56.36      7.32 o
  -4   4   8        1.33        5.17      3.88 o
  -3   4   8       12.83       17.59      4.30 o
  -2   4   8       25.87       23.70      6.47 o
  -1   4   8        3.30       10.35      5.17 o
   0   4   8        0.00       38.80      7.76 o
   1   4   8        3.37        0.00      2.59 o
   2   4   8        1.59        0.00      2.59 o
   3   4   8        1.09        0.00      2.59 o
  -7   5   8       33.42       24.39      7.76 o
  -6   5   8        0.39        0.00      5.17 o
  -5   5   8       32.54       24.96      5.49 o
  -4   5   8        0.91        1.72      6.47 o
  -3   5   8       19.20       19.40      5.49 o
  -2   5   8       18.74       17.07      5.17 o
  -1   5   8        3.22        5.17      2.59 o
   0   5   8        0.06        0.00      5.17 o
   1   5   8       21.75       20.69      5.17 o
   2   5   8        0.00        0.00      2.59 o
   3   5   8        6.71        5.91      5.17 o
   4   5   8        5.35        7.76      2.59 o
  -6   6   8        1.73        0.00      5.17 o
  -5   6   8        5.49        6.21      7.76 o
  -4   6   8        7.69        5.17      3.66 o
  -3   6   8       13.99       11.90      5.17 o
  -2   6   8        5.77        6.04      5.17 o
  -1   6   8       11.08       10.35      5.17 o
   0   6   8       27.91       31.04      7.76 o
   1   6   8        4.61        0.00      2.59 o
   2   6   8        0.23        5.17      2.59 o
   3   6   8        2.73        1.29      3.88 o
   4   6   8        1.88        2.59      2.59 o
   5   6   8        8.29        7.76      5.17 o
  -5   7   8        0.44        0.00      5.17 o
  -4   7   8       57.17       51.73     10.35 o
  -3   7   8        0.95        0.00      5.17 o
  -2   7   8        3.13        0.00      2.59 o
  -1   7   8       24.22       28.45      7.76 o
   0   7   8        0.58        0.00      2.59 o
   1   7   8        4.44       10.35      5.17 o
   2   7   8       52.94       62.07      7.76 o
   3   7   8        3.23        5.17      7.76 o
   4   7   8       24.38       23.28      5.17 o
   5   7   8        0.14        0.00      2.59 o
  -3   8   8        5.49        2.59      2.59 o
  -2   8   8        0.14        0.00      2.59 o
  -1   8   8        4.98        2.59      2.59 o
   0   8   8       20.95       46.56      7.76 o
   1   8   8       11.38       20.69      5.17 o
   2   8   8        2.84        4.31      2.31 o
   3   8   8        1.33        0.00      2.59 o
  -1   1   9        0.07        0.00      9.05 o
   0   1   9        0.45        0.00      5.17 o
 
